# Supplementary material for: Plastome Reduction in the Only Parasitic Gymnosperm Parasitaxus Is Due to Losses of Photosynthesis but Not Housekeeping Genes and Apparently Involves the Secondary Gain of a Large Inverted Repeat
Source: Genome Biol Evol. 2019 Aug 27;11(10):2789–96. doi: 10.1093/gbe/evz187 (PMC6786476; doi:10.1093/gbe/evz187)
Supplement: evz187_Supplementary_Data [file evz187_supplementary_data.zip]

Archive with 6 entries (6 files):
- Figure_S1-S4.pdf
- Supporting_Information_Legends.pdf
- Table_S1.xlsx
- Table_S2.xlsx
- Table_S3.xlsx
- Table_S4.xlsx
