# Supplementary material for: Plastome Reduction in the Only Parasitic Gymnosperm Parasitaxus Is Due to Losses of Photosynthesis but Not Housekeeping Genes and Apparently Involves the Secondary Gain of a Large Inverted Repeat
Source: Genome Biol Evol. 2019 Aug 27;11(10):2789–96. doi: 10.1093/gbe/evz187 (PMC6786476; doi:10.1093/gbe/evz187)
Supplement: evz187_Supplementary_Data [file evz187_supplementary_data.zip › Table_S1.xlsx]

## Sheet: Sheet1
	Afrocarpus gracilior	Nageia nagi	Retrophyllum piresii	Podocarpus lambertii	Podocarpus totara	Dacrydium cupressinum	Dacrycarpus imbricatus	Pherosphaera fitzgeraldii	Saxegothaea conspicua	Lagarostrobos franklinii	Manoao colensoi 1	Parasitaxus usta 2	Lepidothamnus intermedius	Phyllocladus aspleniifolius	Prumnopitys andina	Zamia furfuracea
Genbank accession no.	AP018899	NC_023120	NC_024827	NC_023805	NC_020361	AP018900	NC_034942	AP018903	AP018906	AP018901	this study	this study	AP018902	AP018904	AP018905	JX416857
Total plastome length (bp)	134317	133722	133291	133734	133259	131809	133811	135722	134130	151496	135838	85318	130343	136466	137117	164953
No. Protein-coding genes	82	82	82	82	82	82	82	82	82	82	82	33	82	81	82	82
No. Pseudogenes	0	0	0	0	0	0	0	0	0	30	0	18	0	0	0	0
No. Transfer RNA genes (tRNA)	32	32	32	32	32	32	32	32	32	32	32	31	32	31	32	32
No. Ribosomal RNA genes (rRNA)	4	4	4	4	4	4	4	4	4	4	4	4	4	4	4	4
Gene density (genes/kb)	0.88	0.88	0.89	0.88	0.89	0.9	0.88	0.87	0.88	0.78	0.87	0.8	0.91	0.85	0.86	0.72
Coding/Exons (%)	82,270 (61.2)	82,175 (61.5)	82,162 (61.6)	82,527 (61.7)	82,283 (61.8)	82,184 (62.3)	81,822 (61.1)	83,023 (61.2)	81,838 (61.0)	84,082 (55.5)	81,687 (60.1)	50,066 (58.7)	81,626 (62.6)	83,366 (61.1)	81,977 (59.8)	93,717 (56.8)
Introns (%)	10,702 (8.0)	10,599 (7.9)	10,756 (8.1)	10,705 (8.0)	10,695 (8.0)	10,619 (8.1)	10,708 (8.0)	10,747 (7.9)	11,443 (8.5)	11,439 (7.6)	11,368 (8.4)	6,949 (8.1)	11,322 (8.7)	11,184 (8.2)	11,400 (8.3)	17,096 (10.4)
Intergenic (%)	41,345 (30.8)	40,948 (30.6)	40,373 (30.3)	40,502 (30.3)	40,281 (30.2)	39,006 (29.6)	41,281 (30.9)	41,952 (30.9)	40,849 (30.5)	55,975 (36.9)	42,783 (31.5)	28,303 (33.2)	37,395 (28.7)	41,916 (30.7)	43,740 (31.9)	54,140 (32.8)
Gene content - detailed
ndhA	0	0	0	0	0	0	0	0	0	0	0	1	0	0	0	0
ndhB	0	0	0	0	0	0	0	0	0	0	0	1	0	0	0	0
ndhC	0	0	0	0	0	0	0	0	0	0	0	2	0	0	0	0
ndhD	0	0	0	0	0	0	0	0	0	0	0	2	0	0	0	0
ndhE	0	0	0	0	0	0	0	0	0	0	0	2	0	0	0	0
ndhF	0	0	0	0	0	0	0	0	0	0	0	1	0	0	0	0
ndhG	0	0	0	0	0	0	0	0	0	0	0	2	0	0	0	0
ndhH	0	0	0	0	0	0	0	0	0	0	0	1	0	0	0	0
ndhI	0	0	0	0	0	0	0	0	0	0	0	2	0	0	0	0
ndhJ	0	0	0	0	0	0	0	0	0	0	0	1	0	0	0	0
ndhK	0	0	0	0	0	0	0	0	0	0	0	2	0	0	0	0
rpoA	0	0	0	0	0	0	0	0	0	0	0	0	0	0	0	0
rpoB	0	0	0	0	0	0	0	0	0	0	0	0	0	0	0	0
rpoC1	0	0	0	0	0	0	0	0	0	0	0	0	0	0	0	0
rpoC2	0	0	0	0	0	0	0	0	0	0	0	0	0	0	0	0
ccsA	0	0	0	0	0	0	0	0	0	0	0	2	0	0	0	0
cemA	0	0	0	0	0	0	0	0	0	0	0	1	0	0	0	0
petA	0	0	0	0	0	0	0	0	0	0	0	1	0	0	0	0
petB	0	0	0	0	0	0	0	0	0	0	0	2	0	0	0	0
petD	0	0	0	0	0	0	0	0	0	0	0	2	0	0	0	0
petG	0	0	0	0	0	0	0	0	0	0	0	2	0	0	0	0
petL	0	0	0	0	0	0	0	0	0	0	0	2	0	0	0	0
petN	0	0	0	0	0	0	0	0	0	0	0	2	0	0	0	0
psaA	0	0	0	0	0	0	0	0	0	0	0	2	0	0	0	0
psaB	0	0	0	0	0	0	0	0	0	0	0	1	0	0	0	0
psaC	0	0	0	0	0	0	0	0	0	0	0	1	0	0	0	0
psaI	0	0	0	0	0	0	0	0	0	0	0	2	0	0	0	0
psaJ	0	0	0	0	0	0	0	0	0	0	0	1	0	0	0	0
psaM	0	0	0	0	0	0	0	0	0	0	0	2	0	0	0	0
psbA	0	0	0	0	0	0	0	0	0	0	0	1	0	0	0	0
psbB	0	0	0	0	0	0	0	0	0	0	0	1	0	0	0	0
psbC	0	0	0	0	0	0	0	0	0	0	0	2	0	0	0	0
psbD	0	0	0	0	0	0	0	0	0	0	0	2	0	0	0	0
psbE	0	0	0	0	0	0	0	0	0	0	0	1	0	0	0	0
psbF	0	0	0	0	0	0	0	0	0	0	0	2	0	0	0	0
psbH	0	0	0	0	0	0	0	0	0	0	0	2	0	0	0	0
psbI	0	0	0	0	0	0	0	0	0	0	0	2	0	0	0	0
psbJ	0	0	0	0	0	0	0	0	0	0	0	2	0	0	0	0
psbK	0	0	0	0	0	0	0	0	0	0	0	2	0	0	0	0
psbL	0	0	0	0	0	0	0	0	0	0	0	2	0	0	0	0
psbM	0	0	0	0	0	0	0	0	0	0	0	2	0	0	0	0
psbN	0	0	0	0	0	0	0	0	0	0	0	2	0	0	0	0
psbT	0	0	0	0	0	0	0	0	0	0	0	2	0	0	0	0
psbZ	0	0	0	0	0	0	0	0	0	0	0	1	0	0	0	0
pafI/ycf3	0	0	0	0	0	0	0	0	0	0	0	2	0	0	0	0
pafII/ycf4	0	0	0	0	0	0	0	0	0	0	0	1	0	0	0	0
rbcL	0	0	0	0	0	0	0	0	0	0	0	2	0	0	0	0
atpA	0	0	0	0	0	0	0	0	0	0	0	0	0	0	0	0
atpB	0	0	0	0	0	0	0	0	0	0	0	0	0	0	0	0
atpE	0	0	0	0	0	0	0	0	0	0	0	0	0	0	0	0
atpF	0	0	0	0	0	0	0	0	0	0	0	2	0	0	0	0
atpH	0	0	0	0	0	0	0	0	0	0	0	2	0	0	0	0
atpI	0	0	0	0	0	0	0	0	0	0	0	2	0	0	0	0
A-UGC	0	0	0	0	0	0	0	0	0	0	0	0	0	0	0	0
C-GCA	0	0	0	0	0	0	0	0	0	0	0	0	0	0	0	0
D-GUC	0	0	0	0	0	0	0	0	0	0	0	0	0	0	0	0
E-UUC	0	0	0	0	0	0	0	0	0	0	0	0	0	0	0	0
F-GAA	0	0	0	0	0	0	0	0	0	0	0	0	0	0	0	0
fM-CAU	0	0	0	0	0	0	0	0	0	0	0	0	0	0	0	0
G-GCC	0	0	0	0	0	0	0	0	0	0	0	0	0	0	0	0
G-UCC	0	0	0	0	0	0	0	0	0	0	0	0	0	0	0	0
H-GUG	0	0	0	0	0	0	0	0	0	0	0	0	0	0	0	0
I-CAU	0	0	0	0	0	0	0	0	0	0	0	0	0	0	0	0
I-GAU	0	0	0	0	0	0	0	0	0	0	0	0	0	0	0	0
K-UUU	0	0	0	0	0	0	0	0	0	0	0	0	0	0	0	0
L-CAA	0	0	0	0	0	0	0	0	0	0	0	0	0	0	0	0
L-UAA	0	0	0	0	0	0	0	0	0	0	0	0	0	0	0	0
L-UAG	0	0	0	0	0	0	0	0	0	0	0	0	0	0	0	0
M-CAU	0	0	0	0	0	0	0	0	0	0	0	0	0	0	0	0
N-GUU	0	0	0	0	0	0	0	0	0	0	0	0	0	0	0	0
P-GGG	0	0	0	0	0	0	0	0	0	0	0	0	0	0	0	0
P-UGG	0	0	0	0	0	0	0	0	0	0	0	0	0	0	0	0
Q-UUG	0	0	0	0	0	0	0	0	0	0	0	0	0	0	0	0
R-ACG	0	0	0	0	0	0	0	0	0	0	0	0	0	0	0	0
R-CCG	0	0	0	0	0	0	0	0	0	0	0	2	0	2	0	0
R-UCU	0	0	0	0	0	0	0	0	0	0	0	0	0	0	0	0
S-GCU	0	0	0	0	0	0	0	0	0	0	0	0	0	0	0	0
S-GGA	0	0	0	0	0	0	0	0	0	0	0	0	0	0	0	0
S-UGA	0	0	0	0	0	0	0	0	0	0	0	0	0	0	0	0
T-GGU	0	0	0	0	0	0	0	0	0	0	0	0	0	0	0	0
T-UGU	0	0	0	0	0	0	0	0	0	0	0	0	0	0	0	0
V-GAC	0	0	0	0	0	0	0	0	0	0	0	0	0	0	0	0
V-UAC	0	0	0	0	0	0	0	0	0	0	0	0	0	0	0	0
W-CCA	0	0	0	0	0	0	0	0	0	0	0	0	0	0	0	0
Y-GUA	0	0	0	0	0	0	0	0	0	0	0	0	0	0	0	0
matK	0	0	0	0	0	0	0	0	0	0	0	0	0	0	0	0
infA	0	0	0	0	0	0	0	0	0	0	0	0	0	0	0	0
rpl2	0	0	0	0	0	0	0	0	0	0	0	0	0	0	0	0
rpl14	0	0	0	0	0	0	0	0	0	0	0	0	0	0	0	0
rpl16	0	0	0	0	0	0	0	0	0	0	0	0	0	0	0	0
rpl20	0	0	0	0	0	0	0	0	0	0	0	0	0	0	0	0
rpl22	0	0	0	0	0	0	0	0	0	0	0	0	0	0	0	0
rpl23	0	0	0	0	0	0	0	0	0	0	0	0	0	0	0	0
rpl32	0	0	0	0	0	0	0	0	0	0	0	0	0	0	0	0
rpl33	0	0	0	0	0	0	0	0	0	0	0	0	0	0	0	0
rpl36	0	0	0	0	0	0	0	0	0	0	0	0	0	0	0	0
rps2	0	0	0	0	0	0	0	0	0	0	0	0	0	0	0	0
rps3	0	0	0	0	0	0	0	0	0	0	0	0	0	0	0	0
rps4	0	0	0	0	0	0	0	0	0	0	0	0	0	0	0	0
rps7	0	0	0	0	0	0	0	0	0	0	0	0	0	0	0	0
rps8	0	0	0	0	0	0	0	0	0	0	0	0	0	0	0	0
rps11	0	0	0	0	0	0	0	0	0	0	0	0	0	0	0	0
rps12	0	0	0	0	0	0	0	0	0	0	0	0	0	0	0	0
rps14	0	0	0	0	0	0	0	0	0	0	0	0	0	0	0	0
rps15	0	0	0	0	0	0	0	0	0	0	0	0	0	0	0	0
rps16	2	2	2	2	2	2	2	2	2	2	2	2	2	2	2	0
rps18	0	0	0	0	0	0	0	0	0	0	0	0	0	0	0	0
rps19	0	0	0	0	0	0	0	0	0	0	0	0	0	0	0	0
rrn4.5	0	0	0	0	0	0	0	0	0	0	0	0	0	0	0	0
rrn5	0	0	0	0	0	0	0	0	0	0	0	0	0	0	0	0
rrn16	0	0	0	0	0	0	0	0	0	0	0	0	0	0	0	0
rrn23	0	0	0	0	0	0	0	0	0	0	0	0	0	0	0	0
accD	0	0	0	0	0	0	0	0	0	0	0	0	0	0	0	0
clpP	0	0	0	0	0	0	0	0	0	0	0	0	0	2	0	0
ycf1	0	0	0	0	0	0	0	0	0	0	0	0	0	0	0	0
ycf2	0	0	0	0	0	0	0	0	0	0	0	0	0	0	0	0
Gene content code: 0 - intact, 1 - pseudogene, 2 - missing/absent
1- Mapped reads number, total reads number, and average sequencing depth for Manoao colensoi are 304,831, 74,445,696 and 336.4x.
2- Mapped reads number, total reads number, and average sequencing depth for Parasitaxus usta are 111,648, 12,539,640 and 197x.
