# Supplementary material for: Plastome Reduction in the Only Parasitic Gymnosperm Parasitaxus Is Due to Losses of Photosynthesis but Not Housekeeping Genes and Apparently Involves the Secondary Gain of a Large Inverted Repeat
Source: Genome Biol Evol. 2019 Aug 27;11(10):2789–96. doi: 10.1093/gbe/evz187 (PMC6786476; doi:10.1093/gbe/evz187)
Supplement: evz187_Supplementary_Data [file evz187_supplementary_data.zip › Table_S2.xlsx]

## Sheet: Parasitaxus_usta_tandem_repeat
Repeat Unit	Length	Name	Minimum	Maximum	Sequence	Repeat Class	Percentage Perfection
AT	13	Dinucleotide Repeat	6703	6715	TATATATATATAT	dinucleotide	1
AT	11	Dinucleotide Repeat	6799	6809	TATATATATAT	dinucleotide	1
AT	11	Dinucleotide Repeat	17629	17639	ATATATATATA	dinucleotide	1
AT	13	Dinucleotide Repeat	41558	41570	ATATATATATATA	dinucleotide	1
AT	10	Dinucleotide Repeat	55229	55238	TATATATATA	dinucleotide	1
ACT	10	Trinucleotide Repeat	26259	26268	TAGTAGTAGT	trinucleotide	1
AAG	10	Trinucleotide Repeat	26481	26490	TTCTTCTTCT	trinucleotide	1
ACT	10	Trinucleotide Repeat	29310	29319	TAGTAGTAGT	trinucleotide	1
ACT	10	Trinucleotide Repeat	31325	31334	AGTAGTAGTA	trinucleotide	1
AAG	11	Trinucleotide Repeat	34416	34426	TTCTTCTTCTT	trinucleotide	1
AGG	10	Trinucleotide Repeat	40600	40609	CCTCCTCCTC	trinucleotide	1
AAG	10	Trinucleotide Repeat	70814	70823	TCTTCTTCTT	trinucleotide	1
ACG	11	Trinucleotide Repeat	73340	73350	GACGACGACGA	trinucleotide	1
AAG	10	Trinucleotide Repeat	74466	74475	TTCTTCTTCT	trinucleotide	1
AGAT	10	Tetranucleotide Repeat	17	26	AGATAGATAG	tetranucleotide	1
AACT	10	Tetranucleotide Repeat	203	212	AACTAACTAA	tetranucleotide	1
AAAG	10	Tetranucleotide Repeat	349	358	AAGAAAGAAA	tetranucleotide	1
AAAG	10	Tetranucleotide Repeat	1503	1512	TTTCTTTCTT	tetranucleotide	1
AGAT	11	Tetranucleotide Repeat	1530	1540	GATAGATAGAT	tetranucleotide	1
ACAG	12	Tetranucleotide Repeat	2690	2701	GTCTGTCTGTCT	tetranucleotide	1
AATC	10	Tetranucleotide Repeat	2819	2828	TCAATCAATC	tetranucleotide	1
AAAG	10	Tetranucleotide Repeat	3446	3455	TTCTTTCTTT	tetranucleotide	1
AAAG	10	Tetranucleotide Repeat	5848	5857	TTTCTTTCTT	tetranucleotide	1
AAGG	10	Tetranucleotide Repeat	7641	7650	GGAAGGAAGG	tetranucleotide	1
AAAT	11	Tetranucleotide Repeat	9875	9885	TTATTTATTTA	tetranucleotide	1
AATC	10	Tetranucleotide Repeat	9983	9992	AATCAATCAA	tetranucleotide	1
AGAT	11	Tetranucleotide Repeat	10715	10725	TCTATCTATCT	tetranucleotide	1
AAAC	10	Tetranucleotide Repeat	13188	13197	TTGTTTGTTT	tetranucleotide	1
AAAC	10	Tetranucleotide Repeat	13230	13239	TTGTTTGTTT	tetranucleotide	1
AAGG	10	Tetranucleotide Repeat	13312	13321	CTTCCTTCCT	tetranucleotide	1
AATT	10	Tetranucleotide Repeat	14005	14014	AATTAATTAA	tetranucleotide	1
AAAG	10	Tetranucleotide Repeat	14031	14040	TTTCTTTCTT	tetranucleotide	1
AGCC	11	Tetranucleotide Repeat	14458	14468	GGCTGGCTGGC	tetranucleotide	1
AAGG	10	Tetranucleotide Repeat	16776	16785	TTCCTTCCTT	tetranucleotide	1
AGAT	12	Tetranucleotide Repeat	16982	16993	CTATCTATCTAT	tetranucleotide	1
ACAG	10	Tetranucleotide Repeat	22829	22838	TCTGTCTGTC	tetranucleotide	1
AATT	10	Tetranucleotide Repeat	22937	22946	ATTAATTAAT	tetranucleotide	1
ACAT	10	Tetranucleotide Repeat	25266	25275	CATACATACA	tetranucleotide	1
ACAT	10	Tetranucleotide Repeat	28833	28842	TATGTATGTA	tetranucleotide	1
AAAG	11	Tetranucleotide Repeat	29503	29513	AGAAAGAAAGA	tetranucleotide	1
AAAC	10	Tetranucleotide Repeat	29571	29580	AAACAAACAA	tetranucleotide	1
AAAG	10	Tetranucleotide Repeat	30476	30485	TCTTTCTTTC	tetranucleotide	1
AAAG	10	Tetranucleotide Repeat	30656	30665	TTCTTTCTTT	tetranucleotide	1
AAAT	10	Tetranucleotide Repeat	32056	32065	AATAAATAAA	tetranucleotide	1
AAAT	13	Tetranucleotide Repeat	32967	32979	TTATTTATTTATT	tetranucleotide	1
AAGG	10	Tetranucleotide Repeat	33295	33304	AAGGAAGGAA	tetranucleotide	1
AATT	11	Tetranucleotide Repeat	36211	36221	ATTAATTAATT	tetranucleotide	1
AATC	11	Tetranucleotide Repeat	36750	36760	CAATCAATCAA	tetranucleotide	1
AAAC	11	Tetranucleotide Repeat	36960	36970	AAACAAACAAA	tetranucleotide	1
AATC	10	Tetranucleotide Repeat	38697	38706	TTGATTGATT	tetranucleotide	1
AGAT	11	Tetranucleotide Repeat	39798	39808	ATAGATAGATA	tetranucleotide	1
AATG	10	Tetranucleotide Repeat	39930	39939	GAATGAATGA	tetranucleotide	1
AAAT	10	Tetranucleotide Repeat	41197	41206	AATAAATAAA	tetranucleotide	1
AAAT	14	Tetranucleotide Repeat	41518	41531	TTTATTTATTTATT	tetranucleotide	1
AAAT	13	Tetranucleotide Repeat	42164	42176	TATTTATTTATTT	tetranucleotide	1
AATG	12	Tetranucleotide Repeat	42436	42447	AATGAATGAATG	tetranucleotide	1
ACTC	11	Tetranucleotide Repeat	43021	43031	AGTGAGTGAGT	tetranucleotide	1
AATG	11	Tetranucleotide Repeat	44502	44512	ATTCATTCATT	tetranucleotide	1
AAAG	10	Tetranucleotide Repeat	45369	45378	AAAGAAAGAA	tetranucleotide	1
AAAG	13	Tetranucleotide Repeat	45476	45488	AAAGAAAGAAAGA	tetranucleotide	1
ACGG	10	Tetranucleotide Repeat	46360	46369	CGTCCGTCCG	tetranucleotide	1
AAAG	10	Tetranucleotide Repeat	54610	54619	AAGAAAGAAA	tetranucleotide	1
ACGT	10	Tetranucleotide Repeat	56457	56466	CGTACGTACG	tetranucleotide	1
ACAT	11	Tetranucleotide Repeat	56526	56536	ATACATACATA	tetranucleotide	1
AATT	10	Tetranucleotide Repeat	57841	57850	AATTAATTAA	tetranucleotide	1
AATT	10	Tetranucleotide Repeat	61869	61878	AATTAATTAA	tetranucleotide	1
ACCT	14	Tetranucleotide Repeat	63691	63704	AGGTAGGTAGGTAG	tetranucleotide	1
AGGC	10	Tetranucleotide Repeat	64916	64925	GGCAGGCAGG	tetranucleotide	1
AAAC	10	Tetranucleotide Repeat	67228	67237	TTGTTTGTTT	tetranucleotide	1
AATG	11	Tetranucleotide Repeat	68533	68543	ATGAATGAATG	tetranucleotide	1
AAAG	11	Tetranucleotide Repeat	72382	72392	TTTCTTTCTTT	tetranucleotide	1
ATCC	10	Tetranucleotide Repeat	73268	73277	CATCCATCCA	tetranucleotide	1
AATT	10	Tetranucleotide Repeat	75603	75612	ATTAATTAAT	tetranucleotide	1
AATCC	10	Pentanucleotide Repeat	176	185	TTGGATTGGA	pentanucleotide	1
ACGAG	10	Pentanucleotide Repeat	333	342	ACGAGACGAG	pentanucleotide	1
AACAT	11	Pentanucleotide Repeat	695	705	TTATGTTATGT	pentanucleotide	1
AAAAG	10	Pentanucleotide Repeat	913	922	AAAAGAAAAG	pentanucleotide	1
AAATC	11	Pentanucleotide Repeat	1212	1222	TTTGATTTGAT	pentanucleotide	1
AAGGG	10	Pentanucleotide Repeat	1285	1294	CCCTTCCCTT	pentanucleotide	1
AAATG	13	Pentanucleotide Repeat	1331	1343	AATGAAATGAAAT	pentanucleotide	1
AAATT	11	Pentanucleotide Repeat	2292	2302	AATTTAATTTA	pentanucleotide	1
AATCG	11	Pentanucleotide Repeat	3211	3221	ATCGAATCGAA	pentanucleotide	1
AAATG	10	Pentanucleotide Repeat	3902	3911	CATTTCATTT	pentanucleotide	1
AATAT	10	Pentanucleotide Repeat	3996	4005	ATTATATTAT	pentanucleotide	1
AATAT	10	Pentanucleotide Repeat	4014	4023	ATATAATATA	pentanucleotide	1
AAAAC	10	Pentanucleotide Repeat	5349	5358	TTTTGTTTTG	pentanucleotide	1
AAAAG	10	Pentanucleotide Repeat	5721	5730	CTTTTCTTTT	pentanucleotide	1
AAATC	10	Pentanucleotide Repeat	5746	5755	AATCAAATCA	pentanucleotide	1
AAATG	11	Pentanucleotide Repeat	6088	6098	ATGAAATGAAA	pentanucleotide	1
AAAAT	10	Pentanucleotide Repeat	6854	6863	ATTTTATTTT	pentanucleotide	1
AACGG	10	Pentanucleotide Repeat	7635	7644	CGGAACGGAA	pentanucleotide	1
AAATG	12	Pentanucleotide Repeat	7676	7687	AATGAAATGAAA	pentanucleotide	1
AAAAG	11	Pentanucleotide Repeat	8065	8075	TCTTTTCTTTT	pentanucleotide	1
AAAAC	10	Pentanucleotide Repeat	9646	9655	CAAAACAAAA	pentanucleotide	1
AAATG	10	Pentanucleotide Repeat	9707	9716	CATTTCATTT	pentanucleotide	1
AAAAG	11	Pentanucleotide Repeat	10039	10049	AAAGAAAAGAA	pentanucleotide	1
AATCC	10	Pentanucleotide Repeat	10639	10648	CCAATCCAAT	pentanucleotide	1
AAAAG	10	Pentanucleotide Repeat	10708	10717	TTTCTTTTCT	pentanucleotide	1
AAGAT	10	Pentanucleotide Repeat	13007	13016	GATAAGATAA	pentanucleotide	1
AATAT	10	Pentanucleotide Repeat	14393	14402	TTATATTATA	pentanucleotide	1
AAGTG	11	Pentanucleotide Repeat	14427	14437	AGTGAAGTGAA	pentanucleotide	1
ACTCC	10	Pentanucleotide Repeat	14444	14453	TCCACTCCAC	pentanucleotide	1
ACTCT	10	Pentanucleotide Repeat	14728	14737	TAGAGTAGAG	pentanucleotide	1
ACTCT	10	Pentanucleotide Repeat	14741	14750	GAGTAGAGTA	pentanucleotide	1
ACCGT	10	Pentanucleotide Repeat	14802	14811	ACGGTACGGT	pentanucleotide	1
AACTC	11	Pentanucleotide Repeat	14871	14881	AACTCAACTCA	pentanucleotide	1
AATAT	12	Pentanucleotide Repeat	15063	15074	TATATTATATTA	pentanucleotide	1
ACTCG	11	Pentanucleotide Repeat	15078	15088	ACTCGACTCGA	pentanucleotide	1
AGGAT	12	Pentanucleotide Repeat	15231	15242	ATCCTATCCTAT	pentanucleotide	1
AATAT	10	Pentanucleotide Repeat	15299	15308	TATATTATAT	pentanucleotide	1
AATAT	11	Pentanucleotide Repeat	15336	15346	ATTATATTATA	pentanucleotide	1
AAAAT	10	Pentanucleotide Repeat	15525	15534	AAATAAAATA	pentanucleotide	1
AAGAG	10	Pentanucleotide Repeat	15718	15727	GAAGAGAAGA	pentanucleotide	1
AAACC	11	Pentanucleotide Repeat	15968	15978	ACCAAACCAAA	pentanucleotide	1
AACCG	10	Pentanucleotide Repeat	16119	16128	TCGGTTCGGT	pentanucleotide	1
AAAAC	10	Pentanucleotide Repeat	16269	16278	TTGTTTTGTT	pentanucleotide	1
AATCG	11	Pentanucleotide Repeat	16418	16428	TCGAATCGAAT	pentanucleotide	1
AAAAC	11	Pentanucleotide Repeat	16594	16604	ACAAAACAAAA	pentanucleotide	1
AACTG	10	Pentanucleotide Repeat	17021	17030	ACTGAACTGA	pentanucleotide	1
AATCT	11	Pentanucleotide Repeat	17191	17201	ATTAGATTAGA	pentanucleotide	1
AAATG	10	Pentanucleotide Repeat	17202	17211	CATTTCATTT	pentanucleotide	1
AAATT	10	Pentanucleotide Repeat	17208	17217	ATTTAATTTA	pentanucleotide	1
AAAAT	10	Pentanucleotide Repeat	17357	17366	AATAAAATAA	pentanucleotide	1
AATCC	11	Pentanucleotide Repeat	17436	17446	TGGATTGGATT	pentanucleotide	1
AAACT	10	Pentanucleotide Repeat	17445	17454	TTAGTTTAGT	pentanucleotide	1
ATCCG	10	Pentanucleotide Repeat	17542	17551	TCGGATCGGA	pentanucleotide	1
AATGG	10	Pentanucleotide Repeat	17790	17799	CATTCCATTC	pentanucleotide	1
AATAT	10	Pentanucleotide Repeat	17969	17978	TAATATAATA	pentanucleotide	1
AAATT	11	Pentanucleotide Repeat	18085	18095	TTAAATTAAAT	pentanucleotide	1
AAATT	12	Pentanucleotide Repeat	18738	18749	ATTAAATTAAAT	pentanucleotide	1
ATCCG	10	Pentanucleotide Repeat	18820	18829	ATCCGATCCG	pentanucleotide	1
AAGCG	12	Pentanucleotide Repeat	18836	18847	TTCGCTTCGCTT	pentanucleotide	1
AAAAG	10	Pentanucleotide Repeat	18948	18957	GAAAAGAAAA	pentanucleotide	1
AATTC	10	Pentanucleotide Repeat	18973	18982	GAATTGAATT	pentanucleotide	1
AAATT	11	Pentanucleotide Repeat	19311	19321	AATTTAATTTA	pentanucleotide	1
AACTC	10	Pentanucleotide Repeat	19995	20004	AACTCAACTC	pentanucleotide	1
ATCCC	12	Pentanucleotide Repeat	20243	20254	GATGGGATGGGA	pentanucleotide	1
AAGCT	10	Pentanucleotide Repeat	20315	20324	TAGCTTAGCT	pentanucleotide	1
AAGGT	12	Pentanucleotide Repeat	20914	20925	TAAGGTAAGGTA	pentanucleotide	1
AAATT	10	Pentanucleotide Repeat	21954	21963	TTAAATTAAA	pentanucleotide	1
AATTC	11	Pentanucleotide Repeat	22128	22138	AATTGAATTGA	pentanucleotide	1
ATATC	10	Pentanucleotide Repeat	22653	22662	TCATATCATA	pentanucleotide	1
AATAT	10	Pentanucleotide Repeat	22843	22852	TATATTATAT	pentanucleotide	1
AAAAT	11	Pentanucleotide Repeat	22871	22881	TTATTTTATTT	pentanucleotide	1
ACCCC	10	Pentanucleotide Repeat	23885	23894	GTGGGGTGGG	pentanucleotide	1
ACTGG	10	Pentanucleotide Repeat	24510	24519	TGGACTGGAC	pentanucleotide	1
AAAAT	10	Pentanucleotide Repeat	25306	25315	TTTTATTTTA	pentanucleotide	1
AACGT	12	Pentanucleotide Repeat	25363	25374	TTACGTTACGTT	pentanucleotide	1
AAAAG	12	Pentanucleotide Repeat	26061	26072	TTCTTTTCTTTT	pentanucleotide	1
AAAGT	10	Pentanucleotide Repeat	27658	27667	TTTACTTTAC	pentanucleotide	1
AACCG	10	Pentanucleotide Repeat	27809	27818	TCGGTTCGGT	pentanucleotide	1
AACTG	10	Pentanucleotide Repeat	28543	28552	GAACTGAACT	pentanucleotide	1
AAAAT	11	Pentanucleotide Repeat	28567	28577	ATAAAATAAAA	pentanucleotide	1
ACCCT	11	Pentanucleotide Repeat	28644	28654	GTAGGGTAGGG	pentanucleotide	1
ACCAG	11	Pentanucleotide Repeat	28881	28891	TCTGGTCTGGT	pentanucleotide	1
ATCCG	12	Pentanucleotide Repeat	28966	28977	TCCGATCCGATC	pentanucleotide	1
ATCCC	12	Pentanucleotide Repeat	29160	29171	ATCCCATCCCAT	pentanucleotide	1
AATGT	12	Pentanucleotide Repeat	29211	29222	ATGTAATGTAAT	pentanucleotide	1
AAAAT	11	Pentanucleotide Repeat	29543	29553	AATAAAATAAA	pentanucleotide	1
AAATC	11	Pentanucleotide Repeat	30462	30472	TTTGATTTGAT	pentanucleotide	1
AATAT	10	Pentanucleotide Repeat	30704	30713	TATAATATAA	pentanucleotide	1
AAACC	11	Pentanucleotide Repeat	31297	31307	AACCAAACCAA	pentanucleotide	1
AATAC	10	Pentanucleotide Repeat	31975	31984	TATTGTATTG	pentanucleotide	1
AATCT	11	Pentanucleotide Repeat	32420	32430	TCTAATCTAAT	pentanucleotide	1
AAAGT	10	Pentanucleotide Repeat	32465	32474	ACTTTACTTT	pentanucleotide	1
ACCTG	10	Pentanucleotide Repeat	32516	32525	CTGACCTGAC	pentanucleotide	1
AAGAT	10	Pentanucleotide Repeat	32826	32835	TTATCTTATC	pentanucleotide	1
AACCT	11	Pentanucleotide Repeat	32931	32941	ACCTAACCTAA	pentanucleotide	1
ATCCC	10	Pentanucleotide Repeat	33403	33412	TCCCATCCCA	pentanucleotide	1
AAATT	12	Pentanucleotide Repeat	33987	33998	TTAATTTAATTT	pentanucleotide	1
AAAAT	10	Pentanucleotide Repeat	34033	34042	AAAATAAAAT	pentanucleotide	1
AATCC	10	Pentanucleotide Repeat	34677	34686	TTGGATTGGA	pentanucleotide	1
AAATG	10	Pentanucleotide Repeat	34705	34714	CATTTCATTT	pentanucleotide	1
ATATC	10	Pentanucleotide Repeat	35085	35094	TATGATATGA	pentanucleotide	1
AATAG	10	Pentanucleotide Repeat	35118	35127	ATAGAATAGA	pentanucleotide	1
AAGAT	13	Pentanucleotide Repeat	35125	35137	AGATAAGATAAGA	pentanucleotide	1
AACAT	10	Pentanucleotide Repeat	35219	35228	ACATAACATA	pentanucleotide	1
AATAT	12	Pentanucleotide Repeat	35642	35653	AATATAATATAA	pentanucleotide	1
AACCG	10	Pentanucleotide Repeat	35713	35722	TCGGTTCGGT	pentanucleotide	1
AAATT	10	Pentanucleotide Repeat	35762	35771	AAATTAAATT	pentanucleotide	1
AAACT	11	Pentanucleotide Repeat	36156	36166	AAACTAAACTA	pentanucleotide	1
AAATT	11	Pentanucleotide Repeat	36216	36226	TTAATTTAATT	pentanucleotide	1
AATAT	11	Pentanucleotide Repeat	36775	36785	TTATATTATAT	pentanucleotide	1
ACTAG	10	Pentanucleotide Repeat	36806	36815	CTAGACTAGA	pentanucleotide	1
AAAAG	12	Pentanucleotide Repeat	37296	37307	TTTTCTTTTCTT	pentanucleotide	1
ATATC	10	Pentanucleotide Repeat	37459	37468	TCATATCATA	pentanucleotide	1
AGCAT	10	Pentanucleotide Repeat	37596	37605	AGCATAGCAT	pentanucleotide	1
AAAAT	12	Pentanucleotide Repeat	38357	38368	TTTATTTTATTT	pentanucleotide	1
AATTC	12	Pentanucleotide Repeat	38415	38426	ATTCAATTCAAT	pentanucleotide	1
AATAC	10	Pentanucleotide Repeat	38445	38454	CAATACAATA	pentanucleotide	1
AAAAG	12	Pentanucleotide Repeat	39072	39083	TTCTTTTCTTTT	pentanucleotide	1
AGGAT	10	Pentanucleotide Repeat	39229	39238	TCCTATCCTA	pentanucleotide	1
AAAAT	10	Pentanucleotide Repeat	40000	40009	ATTTTATTTT	pentanucleotide	1
AAATT	11	Pentanucleotide Repeat	40774	40784	TTAATTTAATT	pentanucleotide	1
ACGAT	10	Pentanucleotide Repeat	41346	41355	ACGATACGAT	pentanucleotide	1
AGAGC	10	Pentanucleotide Repeat	41881	41890	GCAGAGCAGA	pentanucleotide	1
AAATC	10	Pentanucleotide Repeat	41904	41913	CAAATCAAAT	pentanucleotide	1
ACTAT	12	Pentanucleotide Repeat	41989	42000	ACTATACTATAC	pentanucleotide	1
AAAAC	11	Pentanucleotide Repeat	41999	42009	ACAAAACAAAA	pentanucleotide	1
ACTCT	12	Pentanucleotide Repeat	42024	42035	GAGTAGAGTAGA	pentanucleotide	1
AACAC	10	Pentanucleotide Repeat	42446	42455	TGTGTTGTGT	pentanucleotide	1
ACTAT	12	Pentanucleotide Repeat	42750	42761	ATACTATACTAT	pentanucleotide	1
ATATC	12	Pentanucleotide Repeat	42861	42872	ATCATATCATAT	pentanucleotide	1
AAATT	11	Pentanucleotide Repeat	42964	42974	TTAATTTAATT	pentanucleotide	1
ATCGC	10	Pentanucleotide Repeat	42996	43005	TCGCATCGCA	pentanucleotide	1
ACCTG	10	Pentanucleotide Repeat	43004	43013	CAGGTCAGGT	pentanucleotide	1
AACTT	12	Pentanucleotide Repeat	43012	43023	GTTAAGTTAAGT	pentanucleotide	1
AATCG	10	Pentanucleotide Repeat	44658	44667	ATCGAATCGA	pentanucleotide	1
AAATG	10	Pentanucleotide Repeat	45033	45042	ATTTCATTTC	pentanucleotide	1
AAAGG	10	Pentanucleotide Repeat	45143	45152	AAGGAAAGGA	pentanucleotide	1
AATCG	12	Pentanucleotide Repeat	45207	45218	ATCGAATCGAAT	pentanucleotide	1
AAAAG	10	Pentanucleotide Repeat	45322	45331	TTCTTTTCTT	pentanucleotide	1
AATGG	10	Pentanucleotide Repeat	45506	45515	ATGGAATGGA	pentanucleotide	1
AAGAT	11	Pentanucleotide Repeat	45646	45656	TTATCTTATCT	pentanucleotide	1
ACCCT	11	Pentanucleotide Repeat	45823	45833	GGTAGGGTAGG	pentanucleotide	1
AATCC	10	Pentanucleotide Repeat	46171	46180	TGGATTGGAT	pentanucleotide	1
ATCCG	11	Pentanucleotide Repeat	46305	46315	TCGGATCGGAT	pentanucleotide	1
AATTC	14	Pentanucleotide Repeat	46392	46405	TTCAATTCAATTCA	pentanucleotide	1
ACCTC	10	Pentanucleotide Repeat	46460	46469	GAGGTGAGGT	pentanucleotide	1
AATGG	11	Pentanucleotide Repeat	46470	46480	AATGGAATGGA	pentanucleotide	1
AAAAT	11	Pentanucleotide Repeat	46516	46526	AAATAAAATAA	pentanucleotide	1
AAGGC	10	Pentanucleotide Repeat	46525	46534	AAGGCAAGGC	pentanucleotide	1
AAATT	12	Pentanucleotide Repeat	46567	46578	TAAATTAAATTA	pentanucleotide	1
AGCCT	10	Pentanucleotide Repeat	46577	46586	TAGGCTAGGC	pentanucleotide	1
AAACT	10	Pentanucleotide Repeat	46618	46627	AACTAAACTA	pentanucleotide	1
AATAT	10	Pentanucleotide Repeat	46890	46899	ATATTATATT	pentanucleotide	1
AAGAG	10	Pentanucleotide Repeat	47019	47028	GAGAAGAGAA	pentanucleotide	1
AAAGT	12	Pentanucleotide Repeat	47156	47167	AGTAAAGTAAAG	pentanucleotide	1
AATCC	10	Pentanucleotide Repeat	47219	47228	TTGGATTGGA	pentanucleotide	1
AAATT	10	Pentanucleotide Repeat	47336	47345	TAAATTAAAT	pentanucleotide	1
ACTAT	10	Pentanucleotide Repeat	47581	47590	TATACTATAC	pentanucleotide	1
AACCT	10	Pentanucleotide Repeat	47589	47598	ACCTAACCTA	pentanucleotide	1
AATAT	10	Pentanucleotide Repeat	47606	47615	TATAATATAA	pentanucleotide	1
AATAG	11	Pentanucleotide Repeat	47671	47681	AATAGAATAGA	pentanucleotide	1
ATATC	15	Pentanucleotide Repeat	47743	47757	CATATCATATCATAT	pentanucleotide	1
AAAAC	13	Pentanucleotide Repeat	47763	47775	ACAAAACAAAACA	pentanucleotide	1
AAAGG	10	Pentanucleotide Repeat	47777	47786	TTTCCTTTCC	pentanucleotide	1
AATCC	10	Pentanucleotide Repeat	47784	47793	TCCAATCCAA	pentanucleotide	1
AATAG	12	Pentanucleotide Repeat	47829	47840	ATTCTATTCTAT	pentanucleotide	1
ACTAG	11	Pentanucleotide Repeat	47893	47903	ACTAGACTAGA	pentanucleotide	1
ACTAT	12	Pentanucleotide Repeat	47954	47965	TAGTATAGTATA	pentanucleotide	1
AAACT	11	Pentanucleotide Repeat	48074	48084	AACTAAACTAA	pentanucleotide	1
AATCG	10	Pentanucleotide Repeat	48198	48207	GAATCGAATC	pentanucleotide	1
AAAGC	10	Pentanucleotide Repeat	49248	49257	TTTGCTTTGC	pentanucleotide	1
AACGG	10	Pentanucleotide Repeat	49766	49775	GTTCCGTTCC	pentanucleotide	1
AAGAG	11	Pentanucleotide Repeat	49876	49886	AAGAGAAGAGA	pentanucleotide	1
AAGAG	10	Pentanucleotide Repeat	50385	50394	CTCTTCTCTT	pentanucleotide	1
AATTC	10	Pentanucleotide Repeat	54814	54823	AATTGAATTG	pentanucleotide	1
AAAAG	10	Pentanucleotide Repeat	54965	54974	AAGAAAAGAA	pentanucleotide	1
AAAAG	12	Pentanucleotide Repeat	55006	55017	TTCTTTTCTTTT	pentanucleotide	1
ACTCT	11	Pentanucleotide Repeat	55720	55730	TACTCTACTCT	pentanucleotide	1
AAAAT	12	Pentanucleotide Repeat	55983	55994	TATTTTATTTTA	pentanucleotide	1
AAATG	11	Pentanucleotide Repeat	56431	56441	ATGAAATGAAA	pentanucleotide	1
ATCCG	10	Pentanucleotide Repeat	57463	57472	TCGGATCGGA	pentanucleotide	1
AAACG	10	Pentanucleotide Repeat	57590	57599	CGAAACGAAA	pentanucleotide	1
AACTC	10	Pentanucleotide Repeat	57738	57747	GTTGAGTTGA	pentanucleotide	1
AAATT	12	Pentanucleotide Repeat	57845	57856	AATTAAATTAAA	pentanucleotide	1
AAGGG	10	Pentanucleotide Repeat	57928	57937	AGGGAAGGGA	pentanucleotide	1
AGAGG	10	Pentanucleotide Repeat	58006	58015	GAGGAGAGGA	pentanucleotide	1
AGATG	10	Pentanucleotide Repeat	58079	58088	GATGAGATGA	pentanucleotide	1
AATAG	12	Pentanucleotide Repeat	58208	58219	AATAGAATAGAA	pentanucleotide	1
AGGGG	11	Pentanucleotide Repeat	59732	59742	AGGGGAGGGGA	pentanucleotide	1
AATGG	10	Pentanucleotide Repeat	60205	60214	ATTCCATTCC	pentanucleotide	1
AACTT	10	Pentanucleotide Repeat	60302	60311	AACTTAACTT	pentanucleotide	1
ATATC	10	Pentanucleotide Repeat	60904	60913	ATATGATATG	pentanucleotide	1
ACCTC	10	Pentanucleotide Repeat	61115	61124	CCTCACCTCA	pentanucleotide	1
ATGCC	11	Pentanucleotide Repeat	61327	61337	GCCATGCCATG	pentanucleotide	1
ACACT	10	Pentanucleotide Repeat	61558	61567	TGTAGTGTAG	pentanucleotide	1
AACTG	11	Pentanucleotide Repeat	61595	61605	ACTGAACTGAA	pentanucleotide	1
AAACC	11	Pentanucleotide Repeat	61634	61644	TTTGGTTTGGT	pentanucleotide	1
AAGGT	10	Pentanucleotide Repeat	61642	61651	GGTAAGGTAA	pentanucleotide	1
AGAGG	12	Pentanucleotide Repeat	62519	62530	GAGGAGAGGAGA	pentanucleotide	1
AACTT	12	Pentanucleotide Repeat	63457	63468	TAAGTTAAGTTA	pentanucleotide	1
AGCGG	10	Pentanucleotide Repeat	64783	64792	GCGGAGCGGA	pentanucleotide	1
ACACG	12	Pentanucleotide Repeat	64878	64889	ACACGACACGAC	pentanucleotide	1
ACACT	11	Pentanucleotide Repeat	65068	65078	ACTACACTACA	pentanucleotide	1
AATGG	10	Pentanucleotide Repeat	65211	65220	TCCATTCCAT	pentanucleotide	1
AATAT	11	Pentanucleotide Repeat	65316	65326	ATAATATAATA	pentanucleotide	1
AAACC	11	Pentanucleotide Repeat	65384	65394	CAAACCAAACC	pentanucleotide	1
AATAC	10	Pentanucleotide Repeat	65451	65460	ATTGTATTGT	pentanucleotide	1
ACACT	11	Pentanucleotide Repeat	65459	65469	GTGTAGTGTAG	pentanucleotide	1
AAGGC	10	Pentanucleotide Repeat	65630	65639	CCTTGCCTTG	pentanucleotide	1
AATAT	10	Pentanucleotide Repeat	65749	65758	ATATAATATA	pentanucleotide	1
AAATG	11	Pentanucleotide Repeat	65875	65885	TTCATTTCATT	pentanucleotide	1
AAAGT	11	Pentanucleotide Repeat	65943	65953	AAGTAAAGTAA	pentanucleotide	1
ATATC	12	Pentanucleotide Repeat	66002	66013	TCATATCATATC	pentanucleotide	1
AAAAT	11	Pentanucleotide Repeat	66022	66032	TTTTATTTTAT	pentanucleotide	1
AAAAT	10	Pentanucleotide Repeat	66067	66076	AAATAAAATA	pentanucleotide	1
AACCT	11	Pentanucleotide Repeat	66119	66129	TAACCTAACCT	pentanucleotide	1
AAGTG	10	Pentanucleotide Repeat	66605	66614	TGAAGTGAAG	pentanucleotide	1
AAACG	10	Pentanucleotide Repeat	66947	66956	AACGAAACGA	pentanucleotide	1
AATCT	12	Pentanucleotide Repeat	67186	67197	TAGATTAGATTA	pentanucleotide	1
AATAT	11	Pentanucleotide Repeat	67681	67691	TATTATATTAT	pentanucleotide	1
AAACC	10	Pentanucleotide Repeat	67733	67742	ACCAAACCAA	pentanucleotide	1
AAAGT	11	Pentanucleotide Repeat	68198	68208	TTACTTTACTT	pentanucleotide	1
AAGAT	12	Pentanucleotide Repeat	68592	68603	ATAAGATAAGAT	pentanucleotide	1
AATAC	11	Pentanucleotide Repeat	68780	68790	TATTGTATTGT	pentanucleotide	1
AGGAT	10	Pentanucleotide Repeat	68941	68950	TCCTATCCTA	pentanucleotide	1
AAGAT	10	Pentanucleotide Repeat	68967	68976	CTTATCTTAT	pentanucleotide	1
AAAAT	10	Pentanucleotide Repeat	69016	69025	ATTTTATTTT	pentanucleotide	1
AAAAT	10	Pentanucleotide Repeat	69034	69043	AAAATAAAAT	pentanucleotide	1
AAAAG	10	Pentanucleotide Repeat	69777	69786	CTTTTCTTTT	pentanucleotide	1
AAGAG	10	Pentanucleotide Repeat	70653	70662	CTCTTCTCTT	pentanucleotide	1
AAACG	10	Pentanucleotide Repeat	70781	70790	GTTTCGTTTC	pentanucleotide	1
AGATC	11	Pentanucleotide Repeat	70871	70881	TCAGATCAGAT	pentanucleotide	1
AAGAT	10	Pentanucleotide Repeat	70973	70982	TTATCTTATC	pentanucleotide	1
AAAAG	10	Pentanucleotide Repeat	71379	71388	TTTCTTTTCT	pentanucleotide	1
AAGGC	10	Pentanucleotide Repeat	71459	71468	TTGCCTTGCC	pentanucleotide	1
AATTC	10	Pentanucleotide Repeat	72108	72117	AATTGAATTG	pentanucleotide	1
AAGAG	11	Pentanucleotide Repeat	72880	72890	TCTCTTCTCTT	pentanucleotide	1
AAAAG	10	Pentanucleotide Repeat	73388	73397	CTTTTCTTTT	pentanucleotide	1
AAAAG	11	Pentanucleotide Repeat	75408	75418	AAAGAAAAGAA	pentanucleotide	1
AATAG	10	Pentanucleotide Repeat	75484	75493	TATTCTATTC	pentanucleotide	1
AAGAG	10	Pentanucleotide Repeat	75831	75840	GAGAAGAGAA	pentanucleotide	1
AAATGC	13	Hexanucleotide Repeat	125	137	CATTTGCATTTGC	hexanucleotide	1
AAAACT	12	Hexanucleotide Repeat	207	218	AACTAAAACTAA	hexanucleotide	1
AAGCAC	12	Hexanucleotide Repeat	2402	2413	GCTTGTGCTTGT	hexanucleotide	1
AATTCC	12	Hexanucleotide Repeat	3242	3253	TGGAATTGGAAT	hexanucleotide	1
AATTAG	13	Hexanucleotide Repeat	5867	5879	TTAGAATTAGAAT	hexanucleotide	1
AGATAT	13	Hexanucleotide Repeat	5899	5911	ATAGATATAGATA	hexanucleotide	1
AAGATC	15	Hexanucleotide Repeat	6072	6086	CTTGATCTTGATCTT	hexanucleotide	1
ACCTCG	12	Hexanucleotide Repeat	6873	6884	CTCGACCTCGAC	hexanucleotide	1
AGAGAT	12	Hexanucleotide Repeat	7659	7670	ATCTCTATCTCT	hexanucleotide	1
AAGTAT	13	Hexanucleotide Repeat	14212	14224	TAAGTATAAGTAT	hexanucleotide	1
AATCCT	13	Hexanucleotide Repeat	15984	15996	ATCCTAATCCTAA	hexanucleotide	1
AATGGG	12	Hexanucleotide Repeat	17258	17269	TGGGAATGGGAA	hexanucleotide	1
AATTAC	13	Hexanucleotide Repeat	17306	17318	ATTACAATTACAA	hexanucleotide	1
AATACC	12	Hexanucleotide Repeat	18779	18790	ATACCAATACCA	hexanucleotide	1
AAAAAC	15	Hexanucleotide Repeat	18925	18939	AAACAAAAACAAAAA	hexanucleotide	1
AAAAAT	12	Hexanucleotide Repeat	19185	19196	AATAAAAATAAA	hexanucleotide	1
AAAGAG	12	Hexanucleotide Repeat	19892	19903	TTTCTCTTTCTC	hexanucleotide	1
AACAAG	12	Hexanucleotide Repeat	20379	20390	TTGTTCTTGTTC	hexanucleotide	1
AAAAGC	13	Hexanucleotide Repeat	20539	20551	AAAAGCAAAAGCA	hexanucleotide	1
AATGTC	13	Hexanucleotide Repeat	21048	21060	ATGTCAATGTCAA	hexanucleotide	1
AAAAGT	12	Hexanucleotide Repeat	21186	21197	TACTTTTACTTT	hexanucleotide	1
ATATCC	15	Hexanucleotide Repeat	21507	21521	GATATGGATATGGAT	hexanucleotide	1
AATCGT	12	Hexanucleotide Repeat	21601	21612	TACGATTACGAT	hexanucleotide	1
AACCAT	12	Hexanucleotide Repeat	21832	21843	CATAACCATAAC	hexanucleotide	1
AATATC	14	Hexanucleotide Repeat	22579	22592	ATATCAATATCAAT	hexanucleotide	1
AATGTC	12	Hexanucleotide Repeat	23185	23196	GTCAATGTCAAT	hexanucleotide	1
AGATCT	13	Hexanucleotide Repeat	27038	27050	ATCTAGATCTAGA	hexanucleotide	1
AAGATG	12	Hexanucleotide Repeat	27517	27528	GAAGATGAAGAT	hexanucleotide	1
AATATG	12	Hexanucleotide Repeat	28821	28832	ATATGAATATGA	hexanucleotide	1
AATATT	12	Hexanucleotide Repeat	28893	28904	ATTAATATTAAT	hexanucleotide	1
AAAAAT	13	Hexanucleotide Repeat	29696	29708	AAATAAAAATAAA	hexanucleotide	1
ACCAGT	12	Hexanucleotide Repeat	31272	31283	ACTGGTACTGGT	hexanucleotide	1
AAGAGT	13	Hexanucleotide Repeat	31316	31328	AAGAGTAAGAGTA	hexanucleotide	1
AATCCG	15	Hexanucleotide Repeat	31394	31408	TCGGATTCGGATTCG	hexanucleotide	1
AATCCG	15	Hexanucleotide Repeat	31445	31459	TCGGATTCGGATTCG	hexanucleotide	1
ACTCGG	12	Hexanucleotide Repeat	31495	31506	CTCGGACTCGGA	hexanucleotide	1
AATCGG	12	Hexanucleotide Repeat	31526	31537	ATCGGAATCGGA	hexanucleotide	1
ATCCCC	14	Hexanucleotide Repeat	31578	31591	CCCCATCCCCATCC	hexanucleotide	1
AAAAAG	15	Hexanucleotide Repeat	32227	32241	TTCTTTTTCTTTTTC	hexanucleotide	1
AAAAAT	12	Hexanucleotide Repeat	32978	32989	TTATTTTTATTT	hexanucleotide	1
AACAGT	12	Hexanucleotide Repeat	34331	34342	GTAACAGTAACA	hexanucleotide	1
AATATT	14	Hexanucleotide Repeat	34439	34452	ATATTAATATTAAT	hexanucleotide	1
CCCCCG	12	Hexanucleotide Repeat	34593	34604	CCCGCCCCCGCC	hexanucleotide	1
ACAGGT	14	Hexanucleotide Repeat	35686	35699	TACCTGTACCTGTA	hexanucleotide	1
AAAAAG	13	Hexanucleotide Repeat	36103	36115	AAAAAGAAAAAGA	hexanucleotide	1
AACGTT	12	Hexanucleotide Repeat	36119	36130	GTTAACGTTAAC	hexanucleotide	1
AATATG	14	Hexanucleotide Repeat	37468	37481	AATATGAATATGAA	hexanucleotide	1
AGATCT	12	Hexanucleotide Repeat	41047	41058	CTAGATCTAGAT	hexanucleotide	1
AAGAAT	13	Hexanucleotide Repeat	41670	41682	GAATAAGAATAAG	hexanucleotide	1
ACATCT	12	Hexanucleotide Repeat	41697	41708	GTAGATGTAGAT	hexanucleotide	1
AAAATT	12	Hexanucleotide Repeat	41971	41982	TTAAAATTAAAA	hexanucleotide	1
AGAGAT	12	Hexanucleotide Repeat	42412	42423	TAGAGATAGAGA	hexanucleotide	1
AATCCT	14	Hexanucleotide Repeat	42462	42475	AATCCTAATCCTAA	hexanucleotide	1
AAATCT	14	Hexanucleotide Repeat	43343	43356	TTAGATTTAGATTT	hexanucleotide	1
AATGGG	12	Hexanucleotide Repeat	43991	44002	GAATGGGAATGG	hexanucleotide	1
AAATTG	12	Hexanucleotide Repeat	45332	45343	ATTGAAATTGAA	hexanucleotide	1
AACCCG	12	Hexanucleotide Repeat	45351	45362	TTCGGGTTCGGG	hexanucleotide	1
AATAGG	14	Hexanucleotide Repeat	45667	45680	TATTCCTATTCCTA	hexanucleotide	1
AAATGG	13	Hexanucleotide Repeat	47066	47078	TGGAAATGGAAAT	hexanucleotide	1
AAGTCC	12	Hexanucleotide Repeat	47212	47223	CTTGGACTTGGA	hexanucleotide	1
AACATG	12	Hexanucleotide Repeat	47547	47558	AACATGAACATG	hexanucleotide	1
AAAAAC	15	Hexanucleotide Repeat	48010	48024	AAAAACAAAAACAAA	hexanucleotide	1
AAAAGG	12	Hexanucleotide Repeat	48774	48785	AGGAAAAGGAAA	hexanucleotide	1
AAATAG	14	Hexanucleotide Repeat	49302	49315	TTCTATTTCTATTT	hexanucleotide	1
ACGGAT	12	Hexanucleotide Repeat	49601	49612	GTATCCGTATCC	hexanucleotide	1
AAAATC	13	Hexanucleotide Repeat	50132	50144	TTTTGATTTTGAT	hexanucleotide	1
AATTAG	12	Hexanucleotide Repeat	50424	50435	TTAGAATTAGAA	hexanucleotide	1
AAATGT	12	Hexanucleotide Repeat	50475	50486	AATGTAAATGTA	hexanucleotide	1
AAAGAT	13	Hexanucleotide Repeat	50971	50983	ATAAAGATAAAGA	hexanucleotide	1
AAATTG	13	Hexanucleotide Repeat	50999	51011	ATTTCAATTTCAA	hexanucleotide	1
AAAATG	12	Hexanucleotide Repeat	51646	51657	AAATGAAAATGA	hexanucleotide	1
AAAGAG	12	Hexanucleotide Repeat	54693	54704	AGAGAAAGAGAA	hexanucleotide	1
AAAAGT	13	Hexanucleotide Repeat	57764	57776	AAAAGTAAAAGTA	hexanucleotide	1
AAAATT	12	Hexanucleotide Repeat	59944	59955	ATTAAAATTAAA	hexanucleotide	1
AGAGAT	13	Hexanucleotide Repeat	61130	61142	ATAGAGATAGAGA	hexanucleotide	1
AAGAAT	15	Hexanucleotide Repeat	61890	61904	GAATAAGAATAAGAA	hexanucleotide	1
AAAGCG	14	Hexanucleotide Repeat	62172	62185	GAAAGCGAAAGCGA	hexanucleotide	1
AGAGCG	12	Hexanucleotide Repeat	62612	62623	AGCGAGAGCGAG	hexanucleotide	1
AAGCGG	12	Hexanucleotide Repeat	63232	63243	GAAGCGGAAGCG	hexanucleotide	1
AAAAGT	12	Hexanucleotide Repeat	66015	66026	CTTTTACTTTTA	hexanucleotide	1
AAAAAG	13	Hexanucleotide Repeat	66189	66201	TTTTCTTTTTCTT	hexanucleotide	1
AAATCC	12	Hexanucleotide Repeat	66510	66521	TGGATTTGGATT	hexanucleotide	1
AATGAT	13	Hexanucleotide Repeat	70216	70228	TTATCATTATCAT	hexanucleotide	1
AAAAAC	12	Hexanucleotide Repeat	71765	71776	TTTTTGTTTTTG	hexanucleotide	1
ACCCGCT	16	7-nucleotide Repeat	1428	1443	CCCGCTACCCGCTACC	7-nucleotide	1
AATATTC	14	7-nucleotide Repeat	14536	14549	TATTCAATATTCAA	7-nucleotide	1
AAATCAC	14	7-nucleotide Repeat	21881	21894	GATTTGTGATTTGT	7-nucleotide	1
AAGGAGT	14	7-nucleotide Repeat	22663	22676	GAGTAAGGAGTAAG	7-nucleotide	1
AAAATAC	14	7-nucleotide Repeat	33498	33511	TTTGTATTTTGTAT	7-nucleotide	1
AAGGTGG	14	7-nucleotide Repeat	37367	37380	GTGGAAGGTGGAAG	7-nucleotide	1
AAAAGAT	14	7-nucleotide Repeat	42308	42321	AAAAGATAAAAGAT	7-nucleotide	1
ACCTACT	14	7-nucleotide Repeat	45829	45842	GTAGGTAGTAGGTA	7-nucleotide	1
AAATGGT	14	7-nucleotide Repeat	46283	46296	TTACCATTTACCAT	7-nucleotide	1
AAAAAAT	14	7-nucleotide Repeat	47559	47572	TAAAAAATAAAAAA	7-nucleotide	1
AAAAAAT	15	7-nucleotide Repeat	47624	47638	TTTTTTATTTTTTAT	7-nucleotide	1
AACGTTC	14	7-nucleotide Repeat	47811	47824	GTTCAACGTTCAAC	7-nucleotide	1
AAAGTAT	14	7-nucleotide Repeat	55532	55545	AGTATAAAGTATAA	7-nucleotide	1
AAAATGC	14	7-nucleotide Repeat	61300	61313	CAAAATGCAAAATG	7-nucleotide	1
AAATAAC	15	7-nucleotide Repeat	63649	63663	ATAACAAATAACAAA	7-nucleotide	1
AAATGAT	15	7-nucleotide Repeat	67287	67301	ATAAATGATAAATGA	7-nucleotide	1
AATAATTGT	18	9-nucleotide Repeat	56803	56820	GTAATAATTGTAATAATT	9-nucleotide	1
AACCCGTGCC	20	10-nucleotide Repeat	61823	61842	CCAACCCGTGCCAACCCGTG	10-nucleotide	1
AAATATGAATT	22	11-nucleotide Repeat	39679	39700	TTTAATTCATATTTAATTCATA	11-nucleotide	1
AAATCTATCAGATC	29	14-nucleotide Repeat	37633	37661	ATTTGATCTGATAGATTTGATCTGATAGA	14-nucleotide	1
AAAAGAAATAAGTTAGCC	39	18-nucleotide Repeat	63462	63500	TAAGTTAGCCAAAAGAAATAAGTTAGCCAAAAGAAATAA	18-nucleotide	1
AAAAGGGAAGAAGAGGAAGAGAGG	74	24-nucleotide Repeat	26863	26936	AGGAAAAGGGAAGAAGAGGAAGAGAGGAAAAGGGAAGAAGAGGAAGAGAGGAAAAGGGAAGAAGAGGAAGAGAG	24-nucleotide	1
AAAAGGGAAGAAGAGGAAGAGAGC	52	24-nucleotide Repeat	26914	26965	AAAAGGGAAGAAGAGGAAGAGAGCAAAAGGGAAGAAGAGGAAGAGAGCAAAA	24-nucleotide	1
AAAGAAGTTCCTCCTCAGGAAATGAAGGGGACTCCTCTAGATCTAGAT	100	48-nucleotide Repeat	26633	26732	AGGAGGAACTTCTTTATCTAGATCTAGAGGAGTCCCCTTCATTTCCTGAGGAGGAACTTCTTTATCTAGATCTAGAGGAGTCCCCTTCATTTCCTGAGGA	48-nucleotide	1

## Sheet: Manoao_colensoi_tandem_repeat
Repeat Unit	Length	Name	Minimum	Maximum	Sequence	Repeat Class	Percentage Perfection
AT	12	Dinucleotide Repeat	90085	90096	ATATATATATAT	dinucleotide	1
AT	13	Dinucleotide Repeat	132016	132028	ATATATATATATA	dinucleotide	1
AT	14	Dinucleotide Repeat	134982	134995	ATATATATATATAT	dinucleotide	1
AT	14	Dinucleotide Repeat	117164	117177	ATATATATATATAT	dinucleotide	1
AT	14	Dinucleotide Repeat	32984	32997	ATATATATATATAT	dinucleotide	1
AG	10	Dinucleotide Repeat	64936	64945	GAGAGAGAGA	dinucleotide	1
AT	10	Dinucleotide Repeat	82544	82553	TATATATATA	dinucleotide	1
AT	10	Dinucleotide Repeat	71419	71428	TATATATATA	dinucleotide	1
AT	11	Dinucleotide Repeat	77050	77060	TATATATATAT	dinucleotide	1
AT	13	Dinucleotide Repeat	59324	59336	TATATATATATAT	dinucleotide	1
AT	15	Dinucleotide Repeat	131336	131350	TATATATATATATAT	dinucleotide	1
AT	15	Dinucleotide Repeat	82529	82543	TATATATATATATAT	dinucleotide	1
AT	29	Dinucleotide Repeat	9951	9979	TATATATATATATATATATATATATATAT	dinucleotide	1
AG	11	Dinucleotide Repeat	27291	27301	TCTCTCTCTCT	dinucleotide	1
AG	11	Dinucleotide Repeat	23590	23600	TCTCTCTCTCT	dinucleotide	1
AAG	11	Trinucleotide Repeat	39851	39861	AAGAAGAAGAA	trinucleotide	1
AAG	16	Trinucleotide Repeat	34292	34307	AAGAAGAAGAAGAAGA	trinucleotide	1
AAT	10	Trinucleotide Repeat	117208	117217	AATAATAATA	trinucleotide	1
AAG	10	Trinucleotide Repeat	61150	61159	AGAAGAAGAA	trinucleotide	1
AAG	10	Trinucleotide Repeat	48604	48613	AGAAGAAGAA	trinucleotide	1
AAG	10	Trinucleotide Repeat	37009	37018	AGAAGAAGAA	trinucleotide	1
AAT	12	Trinucleotide Repeat	118882	118893	ATAATAATAATA	trinucleotide	1
ATC	10	Trinucleotide Repeat	90216	90225	ATCATCATCA	trinucleotide	1
ATC	11	Trinucleotide Repeat	74151	74161	ATGATGATGAT	trinucleotide	1
ATC	12	Trinucleotide Repeat	48246	48257	ATGATGATGATG	trinucleotide	1
AGG	10	Trinucleotide Repeat	33708	33717	GAGGAGGAGG	trinucleotide	1
ACT	10	Trinucleotide Repeat	9818	9827	GTAGTAGTAG	trinucleotide	1
AAT	10	Trinucleotide Repeat	121018	121027	TAATAATAAT	trinucleotide	1
ACT	10	Trinucleotide Repeat	77248	77257	TACTACTACT	trinucleotide	1
AAT	10	Trinucleotide Repeat	5701	5710	TATTATTATT	trinucleotide	1
AAT	11	Trinucleotide Repeat	33467	33477	TATTATTATTA	trinucleotide	1
AAT	11	Trinucleotide Repeat	133515	133525	TTATTATTATT	trinucleotide	1
AAG	10	Trinucleotide Repeat	121400	121409	TTCTTCTTCT	trinucleotide	1
AAG	11	Trinucleotide Repeat	331	341	TTCTTCTTCTT	trinucleotide	1
AAAC	10	Tetranucleotide Repeat	41022	41031	AAACAAACAA	tetranucleotide	1
AAAG	10	Tetranucleotide Repeat	49647	49656	AAAGAAAGAA	tetranucleotide	1
AAAG	11	Tetranucleotide Repeat	127489	127499	AAAGAAAGAAA	tetranucleotide	1
AAAG	11	Tetranucleotide Repeat	32583	32593	AAAGAAAGAAA	tetranucleotide	1
AAAG	12	Tetranucleotide Repeat	120071	120082	AAAGAAAGAAAG	tetranucleotide	1
AAAT	10	Tetranucleotide Repeat	108133	108142	AAATAAATAA	tetranucleotide	1
AAAT	10	Tetranucleotide Repeat	91203	91212	AAATAAATAA	tetranucleotide	1
AAAT	10	Tetranucleotide Repeat	56835	56844	AAATAAATAA	tetranucleotide	1
AAAT	15	Tetranucleotide Repeat	38607	38621	AAATAAATAAATAAA	tetranucleotide	1
AACC	10	Tetranucleotide Repeat	32009	32018	AACCAACCAA	tetranucleotide	1
AACC	11	Tetranucleotide Repeat	45752	45762	AACCAACCAAC	tetranucleotide	1
AACT	10	Tetranucleotide Repeat	122241	122250	AACTAACTAA	tetranucleotide	1
AAAG	10	Tetranucleotide Repeat	2098	2107	AAGAAAGAAA	tetranucleotide	1
AAGT	10	Tetranucleotide Repeat	53210	53219	AAGTAAGTAA	tetranucleotide	1
AAAT	14	Tetranucleotide Repeat	133461	133474	AATAAATAAATAAA	tetranucleotide	1
AATC	10	Tetranucleotide Repeat	73888	73897	AATCAATCAA	tetranucleotide	1
AATC	10	Tetranucleotide Repeat	35633	35642	AATCAATCAA	tetranucleotide	1
AATC	10	Tetranucleotide Repeat	18711	18720	AATCAATCAA	tetranucleotide	1
AATC	10	Tetranucleotide Repeat	7936	7945	AATCAATCAA	tetranucleotide	1
AATG	10	Tetranucleotide Repeat	63099	63108	AATGAATGAA	tetranucleotide	1
AATG	11	Tetranucleotide Repeat	2160	2170	AATGAATGAAT	tetranucleotide	1
AATT	11	Tetranucleotide Repeat	33531	33541	AATTAATTAAT	tetranucleotide	1
AAAG	10	Tetranucleotide Repeat	94791	94800	AGAAAGAAAG	tetranucleotide	1
AAAG	10	Tetranucleotide Repeat	32455	32464	AGAAAGAAAG	tetranucleotide	1
ACAG	12	Tetranucleotide Repeat	106371	106382	AGACAGACAGAC	tetranucleotide	1
AGAT	10	Tetranucleotide Repeat	94504	94513	AGATAGATAG	tetranucleotide	1
AAGG	10	Tetranucleotide Repeat	91917	91926	AGGAAGGAAG	tetranucleotide	1
AAAT	10	Tetranucleotide Repeat	134950	134959	ATAAATAAAT	tetranucleotide	1
AAAT	10	Tetranucleotide Repeat	86429	86438	ATAAATAAAT	tetranucleotide	1
AGAT	11	Tetranucleotide Repeat	83106	83116	ATAGATAGATA	tetranucleotide	1
AGAT	12	Tetranucleotide Repeat	83439	83450	ATAGATAGATAG	tetranucleotide	1
ATCC	10	Tetranucleotide Repeat	2961	2970	ATCCATCCAT	tetranucleotide	1
ATCC	10	Tetranucleotide Repeat	2832	2841	ATGGATGGAT	tetranucleotide	1
AATT	10	Tetranucleotide Repeat	64574	64583	ATTAATTAAT	tetranucleotide	1
AATT	10	Tetranucleotide Repeat	32071	32080	ATTAATTAAT	tetranucleotide	1
AAAC	12	Tetranucleotide Repeat	67040	67051	CAAACAAACAAA	tetranucleotide	1
ATCC	10	Tetranucleotide Repeat	29667	29676	CATCCATCCA	tetranucleotide	1
AATG	12	Tetranucleotide Repeat	22194	22205	CATTCATTCATT	tetranucleotide	1
ACCT	14	Tetranucleotide Repeat	111175	111188	CTACCTACCTACCT	tetranucleotide	1
AGAT	12	Tetranucleotide Repeat	83419	83430	CTATCTATCTAT	tetranucleotide	1
AAGT	10	Tetranucleotide Repeat	112847	112856	CTTACTTACT	tetranucleotide	1
AAGG	10	Tetranucleotide Repeat	30232	30241	CTTCCTTCCT	tetranucleotide	1
AAAG	10	Tetranucleotide Repeat	60721	60730	CTTTCTTTCT	tetranucleotide	1
AAAG	10	Tetranucleotide Repeat	44906	44915	GAAAGAAAGA	tetranucleotide	1
AAAG	10	Tetranucleotide Repeat	25972	25981	GAAAGAAAGA	tetranucleotide	1
AAAG	12	Tetranucleotide Repeat	13391	13402	GAAAGAAAGAAA	tetranucleotide	1
AATC	10	Tetranucleotide Repeat	106244	106253	GATTGATTGA	tetranucleotide	1
AGGC	11	Tetranucleotide Repeat	123262	123272	GGCAGGCAGGC	tetranucleotide	1
AAAT	12	Tetranucleotide Repeat	4751	4762	TAAATAAATAAA	tetranucleotide	1
AACT	11	Tetranucleotide Repeat	48741	48751	TAACTAACTAA	tetranucleotide	1
AGAT	10	Tetranucleotide Repeat	16672	16681	TAGATAGATA	tetranucleotide	1
AGAT	12	Tetranucleotide Repeat	18944	18955	TAGATAGATAGA	tetranucleotide	1
AGAT	10	Tetranucleotide Repeat	65051	65060	TATCTATCTA	tetranucleotide	1
AAAT	10	Tetranucleotide Repeat	64053	64062	TATTTATTTA	tetranucleotide	1
AATG	10	Tetranucleotide Repeat	34390	34399	TCATTCATTC	tetranucleotide	1
AACC	11	Tetranucleotide Repeat	49013	49023	TGGTTGGTTGG	tetranucleotide	1
ACAT	10	Tetranucleotide Repeat	64725	64734	TGTATGTATG	tetranucleotide	1
AATT	11	Tetranucleotide Repeat	64845	64855	TTAATTAATTA	tetranucleotide	1
AAGT	10	Tetranucleotide Repeat	115436	115445	TTACTTACTT	tetranucleotide	1
AAAT	10	Tetranucleotide Repeat	131678	131687	TTATTTATTT	tetranucleotide	1
AAGG	10	Tetranucleotide Repeat	40982	40991	TTCCTTCCTT	tetranucleotide	1
AACG	10	Tetranucleotide Repeat	57116	57125	TTCGTTCGTT	tetranucleotide	1
AAAG	10	Tetranucleotide Repeat	25256	25265	TTCTTTCTTT	tetranucleotide	1
AAAG	12	Tetranucleotide Repeat	47397	47408	TTCTTTCTTTCT	tetranucleotide	1
AATC	10	Tetranucleotide Repeat	95251	95260	TTGATTGATT	tetranucleotide	1
AATC	13	Tetranucleotide Repeat	71830	71842	TTGATTGATTGAT	tetranucleotide	1
AAAC	10	Tetranucleotide Repeat	88616	88625	TTGTTTGTTT	tetranucleotide	1
AAAT	10	Tetranucleotide Repeat	119175	119184	TTTATTTATT	tetranucleotide	1
AAAT	10	Tetranucleotide Repeat	48010	48019	TTTATTTATT	tetranucleotide	1
AAAT	10	Tetranucleotide Repeat	34539	34548	TTTATTTATT	tetranucleotide	1
AAAT	10	Tetranucleotide Repeat	5669	5678	TTTATTTATT	tetranucleotide	1
AAAG	10	Tetranucleotide Repeat	125602	125611	TTTCTTTCTT	tetranucleotide	1
AAAG	10	Tetranucleotide Repeat	29807	29816	TTTCTTTCTT	tetranucleotide	1
AAAAC	10	Pentanucleotide Repeat	85925	85934	AAAACAAAAC	pentanucleotide	1
AAAAG	10	Pentanucleotide Repeat	12360	12369	AAAAGAAAAG	pentanucleotide	1
AAAAG	12	Pentanucleotide Repeat	134558	134569	AAAAGAAAAGAA	pentanucleotide	1
AAAAG	12	Pentanucleotide Repeat	45384	45395	AAAAGAAAAGAA	pentanucleotide	1
AAAAT	10	Pentanucleotide Repeat	47735	47744	AAAATAAAAT	pentanucleotide	1
AAAAT	11	Pentanucleotide Repeat	82779	82789	AAAATAAAATA	pentanucleotide	1
AAAAT	11	Pentanucleotide Repeat	4468	4478	AAAATAAAATA	pentanucleotide	1
AAAAG	11	Pentanucleotide Repeat	31876	31886	AAAGAAAAGAA	pentanucleotide	1
AAAAG	13	Pentanucleotide Repeat	16646	16658	AAAGAAAAGAAAA	pentanucleotide	1
AAAAT	10	Pentanucleotide Repeat	50799	50808	AAATAAAATA	pentanucleotide	1
AAAAT	10	Pentanucleotide Repeat	14693	14702	AAATAAAATA	pentanucleotide	1
AAAAT	11	Pentanucleotide Repeat	32591	32601	AAATAAAATAA	pentanucleotide	1
AAAAT	12	Pentanucleotide Repeat	35966	35977	AAATAAAATAAA	pentanucleotide	1
AAATG	10	Pentanucleotide Repeat	101311	101320	AAATGAAATG	pentanucleotide	1
AAATG	10	Pentanucleotide Repeat	39539	39548	AAATGAAATG	pentanucleotide	1
AAATG	12	Pentanucleotide Repeat	105836	105847	AAATGAAATGAA	pentanucleotide	1
AAAAC	12	Pentanucleotide Repeat	48301	48312	AACAAAACAAAA	pentanucleotide	1
AACAG	11	Pentanucleotide Repeat	105715	105725	AACAGAACAGA	pentanucleotide	1
AACAT	10	Pentanucleotide Repeat	1188	1197	AACATAACAT	pentanucleotide	1
AAACC	10	Pentanucleotide Repeat	131690	131699	AACCAAACCA	pentanucleotide	1
AAACG	10	Pentanucleotide Repeat	18677	18686	AACGAAACGA	pentanucleotide	1
AACGG	11	Pentanucleotide Repeat	86280	86290	AACGGAACGGA	pentanucleotide	1
AACGT	12	Pentanucleotide Repeat	64621	64632	AACGTAACGTAA	pentanucleotide	1
AAAAG	10	Pentanucleotide Repeat	121132	121141	AAGAAAAGAA	pentanucleotide	1
AAAAG	10	Pentanucleotide Repeat	35243	35252	AAGAAAAGAA	pentanucleotide	1
AAAAG	13	Pentanucleotide Repeat	36986	36998	AAGAAAAGAAAAG	pentanucleotide	1
AAGCC	10	Pentanucleotide Repeat	12598	12607	AAGCCAAGCC	pentanucleotide	1
AAGCT	10	Pentanucleotide Repeat	659	668	AAGCTAAGCT	pentanucleotide	1
AAGGT	10	Pentanucleotide Repeat	105045	105054	AAGGTAAGGT	pentanucleotide	1
AAAAT	11	Pentanucleotide Repeat	18774	18784	AATAAAATAAA	pentanucleotide	1
AATAT	11	Pentanucleotide Repeat	68523	68533	AATATAATATA	pentanucleotide	1
AAATC	10	Pentanucleotide Repeat	122458	122467	AATCAAATCA	pentanucleotide	1
AAATC	11	Pentanucleotide Repeat	103801	103811	AATCAAATCAA	pentanucleotide	1
AATCC	10	Pentanucleotide Repeat	135085	135094	AATCCAATCC	pentanucleotide	1
AATCC	11	Pentanucleotide Repeat	82754	82764	AATCCAATCCA	pentanucleotide	1
AATCT	10	Pentanucleotide Repeat	74076	74085	AATCTAATCT	pentanucleotide	1
AAATT	10	Pentanucleotide Repeat	89662	89671	AATTAAATTA	pentanucleotide	1
AATTC	10	Pentanucleotide Repeat	43996	44005	AATTGAATTG	pentanucleotide	1
AATTC	12	Pentanucleotide Repeat	107497	107508	AATTGAATTGAA	pentanucleotide	1
AAAAC	11	Pentanucleotide Repeat	68756	68766	ACAAAACAAAA	pentanucleotide	1
AACAG	11	Pentanucleotide Repeat	76292	76302	ACAGAACAGAA	pentanucleotide	1
ACCCT	11	Pentanucleotide Repeat	8809	8819	ACCCTACCCTA	pentanucleotide	1
ACTAG	10	Pentanucleotide Repeat	56885	56894	ACTAGACTAG	pentanucleotide	1
AAAAG	11	Pentanucleotide Repeat	76159	76169	AGAAAAGAAAA	pentanucleotide	1
AAGAG	10	Pentanucleotide Repeat	107676	107685	AGAAGAGAAG	pentanucleotide	1
AATAG	11	Pentanucleotide Repeat	59111	59121	AGAATAGAATA	pentanucleotide	1
AAGAT	10	Pentanucleotide Repeat	24800	24809	AGATAAGATA	pentanucleotide	1
AATCT	10	Pentanucleotide Repeat	114456	114465	AGATTAGATT	pentanucleotide	1
AATCT	10	Pentanucleotide Repeat	70922	70931	AGATTAGATT	pentanucleotide	1
AAGCT	10	Pentanucleotide Repeat	84174	84183	AGCTAAGCTA	pentanucleotide	1
AAGGG	12	Pentanucleotide Repeat	71068	71079	AGGGAAGGGAAG	pentanucleotide	1
ACCCT	10	Pentanucleotide Repeat	31474	31483	AGGGTAGGGT	pentanucleotide	1
ACCTG	11	Pentanucleotide Repeat	86290	86300	AGGTCAGGTCA	pentanucleotide	1
AAAGT	10	Pentanucleotide Repeat	54997	55006	AGTAAAGTAA	pentanucleotide	1
AACTG	10	Pentanucleotide Repeat	52156	52165	AGTTCAGTTC	pentanucleotide	1
AAAAT	10	Pentanucleotide Repeat	99637	99646	ATAAAATAAA	pentanucleotide	1
AATAT	12	Pentanucleotide Repeat	133999	134010	ATAATATAATAT	pentanucleotide	1
AATAG	10	Pentanucleotide Repeat	90790	90799	ATAGAATAGA	pentanucleotide	1
AGGAT	13	Pentanucleotide Repeat	32568	32580	ATAGGATAGGATA	pentanucleotide	1
ACTAT	12	Pentanucleotide Repeat	4408	4419	ATAGTATAGTAT	pentanucleotide	1
AATAT	10	Pentanucleotide Repeat	105733	105742	ATATAATATA	pentanucleotide	1
ATATC	10	Pentanucleotide Repeat	132042	132051	ATATGATATG	pentanucleotide	1
AAATC	11	Pentanucleotide Repeat	51858	51868	ATCAAATCAAA	pentanucleotide	1
AAATC	12	Pentanucleotide Repeat	109694	109705	ATCAAATCAAAT	pentanucleotide	1
AATCG	11	Pentanucleotide Repeat	28609	28619	ATCGAATCGAA	pentanucleotide	1
AAATG	10	Pentanucleotide Repeat	73390	73399	ATGAAATGAA	pentanucleotide	1
ATATC	12	Pentanucleotide Repeat	33126	33137	ATGATATGATAT	pentanucleotide	1
AATGG	10	Pentanucleotide Repeat	12459	12468	ATGGAATGGA	pentanucleotide	1
AATGG	11	Pentanucleotide Repeat	90448	90458	ATGGAATGGAA	pentanucleotide	1
AATCT	10	Pentanucleotide Repeat	19933	19942	ATTAGATTAG	pentanucleotide	1
AATAT	10	Pentanucleotide Repeat	129876	129885	ATTATATTAT	pentanucleotide	1
AATAT	11	Pentanucleotide Repeat	55013	55023	ATTATATTATA	pentanucleotide	1
AATCG	10	Pentanucleotide Repeat	26284	26293	ATTCGATTCG	pentanucleotide	1
AATTC	10	Pentanucleotide Repeat	123426	123435	ATTGAATTGA	pentanucleotide	1
AATTC	11	Pentanucleotide Repeat	134596	134606	ATTGAATTGAA	pentanucleotide	1
AATGC	10	Pentanucleotide Repeat	5708	5717	ATTGCATTGC	pentanucleotide	1
AATCC	11	Pentanucleotide Repeat	41558	41568	ATTGGATTGGA	pentanucleotide	1
AATCC	11	Pentanucleotide Repeat	24859	24869	ATTGGATTGGA	pentanucleotide	1
AAATT	10	Pentanucleotide Repeat	64058	64067	ATTTAATTTA	pentanucleotide	1
AAATG	13	Pentanucleotide Repeat	107868	107880	ATTTCATTTCATT	pentanucleotide	1
AAATC	10	Pentanucleotide Repeat	5997	6006	ATTTGATTTG	pentanucleotide	1
AAATC	11	Pentanucleotide Repeat	83036	83046	ATTTGATTTGA	pentanucleotide	1
AAAAT	12	Pentanucleotide Repeat	68317	68328	ATTTTATTTTAT	pentanucleotide	1
AAATC	11	Pentanucleotide Repeat	70394	70404	CAAATCAAATC	pentanucleotide	1
AACAT	10	Pentanucleotide Repeat	51147	51156	CATAACATAA	pentanucleotide	1
ATGCC	11	Pentanucleotide Repeat	113560	113570	CATGGCATGGC	pentanucleotide	1
AATGT	10	Pentanucleotide Repeat	7139	7148	CATTACATTA	pentanucleotide	1
AATGG	10	Pentanucleotide Repeat	7967	7976	CATTCCATTC	pentanucleotide	1
AAATG	10	Pentanucleotide Repeat	113018	113027	CATTTCATTT	pentanucleotide	1
AAATG	10	Pentanucleotide Repeat	73411	73420	CATTTCATTT	pentanucleotide	1
ACCCC	10	Pentanucleotide Repeat	66382	66391	CCCACCCCAC	pentanucleotide	1
ACCGG	11	Pentanucleotide Repeat	79732	79742	CCGGTCCGGTC	pentanucleotide	1
AAACG	11	Pentanucleotide Repeat	114888	114898	CGAAACGAAAC	pentanucleotide	1
ATCCG	10	Pentanucleotide Repeat	109802	109811	CGATCCGATC	pentanucleotide	1
AATCG	10	Pentanucleotide Repeat	69670	69679	CGATTCGATT	pentanucleotide	1
ACGGG	10	Pentanucleotide Repeat	132617	132626	CGTCCCGTCC	pentanucleotide	1
AAACG	10	Pentanucleotide Repeat	135094	135103	CGTTTCGTTT	pentanucleotide	1
ACTCT	11	Pentanucleotide Repeat	117930	117940	CTACTCTACTC	pentanucleotide	1
AATAG	10	Pentanucleotide Repeat	64709	64718	CTATTCTATT	pentanucleotide	1
AGATG	10	Pentanucleotide Repeat	49591	49600	CTCATCTCAT	pentanucleotide	1
ACTCT	10	Pentanucleotide Repeat	90494	90503	CTCTACTCTA	pentanucleotide	1
AAGAG	10	Pentanucleotide Repeat	55271	55280	CTCTTCTCTT	pentanucleotide	1
AAGAG	10	Pentanucleotide Repeat	26944	26953	CTCTTCTCTT	pentanucleotide	1
AGCTC	10	Pentanucleotide Repeat	42694	42703	CTGAGCTGAG	pentanucleotide	1
AACAG	10	Pentanucleotide Repeat	89726	89735	CTGTTCTGTT	pentanucleotide	1
AAGAG	10	Pentanucleotide Repeat	61405	61414	CTTCTCTTCT	pentanucleotide	1
AAAAG	10	Pentanucleotide Repeat	108274	108283	CTTTTCTTTT	pentanucleotide	1
AAAAG	10	Pentanucleotide Repeat	68545	68554	GAAAAGAAAA	pentanucleotide	1
AATAG	10	Pentanucleotide Repeat	117642	117651	GAATAGAATA	pentanucleotide	1
AATAG	10	Pentanucleotide Repeat	86265	86274	GAATAGAATA	pentanucleotide	1
AATAG	10	Pentanucleotide Repeat	76846	76855	GAATAGAATA	pentanucleotide	1
AATGG	10	Pentanucleotide Repeat	95220	95229	GAATGGAATG	pentanucleotide	1
AATGG	10	Pentanucleotide Repeat	71381	71390	GAATGGAATG	pentanucleotide	1
AAGAG	10	Pentanucleotide Repeat	114248	114257	GAGAAGAGAA	pentanucleotide	1
AAGAG	10	Pentanucleotide Repeat	22771	22780	GAGAAGAGAA	pentanucleotide	1
AAGAG	13	Pentanucleotide Repeat	114752	114764	GAGAAGAGAAGAG	pentanucleotide	1
AGATG	10	Pentanucleotide Repeat	12675	12684	GAGATGAGAT	pentanucleotide	1
AAGAT	10	Pentanucleotide Repeat	126244	126253	GATAAGATAA	pentanucleotide	1
AGGAT	10	Pentanucleotide Repeat	775	784	GATAGGATAG	pentanucleotide	1
ACGCT	10	Pentanucleotide Repeat	113326	113335	GCTACGCTAC	pentanucleotide	1
AAGCT	10	Pentanucleotide Repeat	27211	27220	GCTTAGCTTA	pentanucleotide	1
AACGG	11	Pentanucleotide Repeat	42521	42531	GGAACGGAACG	pentanucleotide	1
AATCC	10	Pentanucleotide Repeat	14308	14317	GGATTGGATT	pentanucleotide	1
AAGGC	10	Pentanucleotide Repeat	79612	79621	GGCAAGGCAA	pentanucleotide	1
AGGCC	10	Pentanucleotide Repeat	9545	9554	GGCCAGGCCA	pentanucleotide	1
AGGGC	10	Pentanucleotide Repeat	77754	77763	GGGCAGGGCA	pentanucleotide	1
ACCCT	10	Pentanucleotide Repeat	135606	135615	GGGTAGGGTA	pentanucleotide	1
AAGTC	10	Pentanucleotide Repeat	7586	7595	GTCAAGTCAA	pentanucleotide	1
ACTGG	10	Pentanucleotide Repeat	65757	65766	GTCCAGTCCA	pentanucleotide	1
AAAAT	10	Pentanucleotide Repeat	17674	17683	TAAAATAAAA	pentanucleotide	1
AAATT	10	Pentanucleotide Repeat	133480	133489	TAAATTAAAT	pentanucleotide	1
AAATT	11	Pentanucleotide Repeat	106770	106780	TAAATTAAATT	pentanucleotide	1
AAATT	11	Pentanucleotide Repeat	19028	19038	TAAATTAAATT	pentanucleotide	1
AATGT	10	Pentanucleotide Repeat	8293	8302	TAATGTAATG	pentanucleotide	1
AAATT	10	Pentanucleotide Repeat	81467	81476	TAATTTAATT	pentanucleotide	1
AAATT	10	Pentanucleotide Repeat	20433	20442	TAATTTAATT	pentanucleotide	1
AATAC	10	Pentanucleotide Repeat	55737	55746	TACAATACAA	pentanucleotide	1
ACCGT	10	Pentanucleotide Repeat	122499	122508	TACGGTACGG	pentanucleotide	1
AATAG	10	Pentanucleotide Repeat	37609	37618	TAGAATAGAA	pentanucleotide	1
AATAT	13	Pentanucleotide Repeat	5678	5690	TATAATATAATAT	pentanucleotide	1
AATAT	10	Pentanucleotide Repeat	131986	131995	TATATTATAT	pentanucleotide	1
ATATC	10	Pentanucleotide Repeat	135048	135057	TATCATATCA	pentanucleotide	1
AGCAT	10	Pentanucleotide Repeat	88795	88804	TATGCTATGC	pentanucleotide	1
AACAT	10	Pentanucleotide Repeat	8953	8962	TATGTTATGT	pentanucleotide	1
AACAT	11	Pentanucleotide Repeat	117175	117185	TATGTTATGTT	pentanucleotide	1
AATAC	10	Pentanucleotide Repeat	35885	35894	TATTGTATTG	pentanucleotide	1
AAAAT	10	Pentanucleotide Repeat	101153	101162	TATTTTATTT	pentanucleotide	1
AAAAT	10	Pentanucleotide Repeat	59004	59013	TATTTTATTT	pentanucleotide	1
AAAAT	13	Pentanucleotide Repeat	24783	24795	TATTTTATTTTAT	pentanucleotide	1
AATTC	10	Pentanucleotide Repeat	10309	10318	TCAATTCAAT	pentanucleotide	1
ACATC	10	Pentanucleotide Repeat	20958	20967	TCACATCACA	pentanucleotide	1
AAATG	10	Pentanucleotide Repeat	74296	74305	TCATTTCATT	pentanucleotide	1
AAATG	10	Pentanucleotide Repeat	42833	42842	TCATTTCATT	pentanucleotide	1
AATCC	12	Pentanucleotide Repeat	30221	30232	TCCAATCCAATC	pentanucleotide	1
AATGG	11	Pentanucleotide Repeat	1330	1340	TCCATTCCATT	pentanucleotide	1
AGCGG	10	Pentanucleotide Repeat	110084	110093	TCCGCTCCGC	pentanucleotide	1
AAAGG	10	Pentanucleotide Repeat	31718	31727	TCCTTTCCTT	pentanucleotide	1
AATCG	10	Pentanucleotide Repeat	50617	50626	TCGATTCGAT	pentanucleotide	1
AATAG	11	Pentanucleotide Repeat	126612	126622	TCTATTCTATT	pentanucleotide	1
AGATG	10	Pentanucleotide Repeat	90818	90827	TCTCATCTCA	pentanucleotide	1
AAGAG	11	Pentanucleotide Repeat	26967	26977	TCTCTTCTCTT	pentanucleotide	1
AAGAG	11	Pentanucleotide Repeat	114443	114453	TCTTCTCTTCT	pentanucleotide	1
AAAAG	11	Pentanucleotide Repeat	9513	9523	TCTTTTCTTTT	pentanucleotide	1
AAATG	11	Pentanucleotide Repeat	83530	83540	TGAAATGAAAT	pentanucleotide	1
AATAC	10	Pentanucleotide Repeat	134515	134524	TGTATTGTAT	pentanucleotide	1
AAATT	10	Pentanucleotide Repeat	49040	49049	TTAATTTAAT	pentanucleotide	1
AACGT	10	Pentanucleotide Repeat	55245	55254	TTACGTTACG	pentanucleotide	1
AAGAT	10	Pentanucleotide Repeat	92180	92189	TTATCTTATC	pentanucleotide	1
AAGAT	10	Pentanucleotide Repeat	27264	27273	TTATCTTATC	pentanucleotide	1
AACAT	10	Pentanucleotide Repeat	98577	98586	TTATGTTATG	pentanucleotide	1
AAAAT	10	Pentanucleotide Repeat	100900	100909	TTATTTTATT	pentanucleotide	1
AATTC	10	Pentanucleotide Repeat	127137	127146	TTCAATTCAA	pentanucleotide	1
AAATG	10	Pentanucleotide Repeat	99067	99076	TTCATTTCAT	pentanucleotide	1
AATGG	10	Pentanucleotide Repeat	113282	113291	TTCCATTCCA	pentanucleotide	1
AAAAG	10	Pentanucleotide Repeat	47381	47390	TTCTTTTCTT	pentanucleotide	1
AATTC	11	Pentanucleotide Repeat	54489	54499	TTGAATTGAAT	pentanucleotide	1
AACTC	10	Pentanucleotide Repeat	132813	132822	TTGAGTTGAG	pentanucleotide	1
AATAC	10	Pentanucleotide Repeat	55759	55768	TTGTATTGTA	pentanucleotide	1
AAATG	11	Pentanucleotide Repeat	99139	99149	TTTCATTTCAT	pentanucleotide	1
AAAGG	10	Pentanucleotide Repeat	74016	74025	TTTCCTTTCC	pentanucleotide	1
AAAAG	10	Pentanucleotide Repeat	107589	107598	TTTCTTTTCT	pentanucleotide	1
AAAAG	13	Pentanucleotide Repeat	107429	107441	TTTCTTTTCTTTT	pentanucleotide	1
AAATC	11	Pentanucleotide Repeat	50413	50423	TTTGATTTGAT	pentanucleotide	1
AAAAG	10	Pentanucleotide Repeat	127259	127268	TTTTCTTTTC	pentanucleotide	1
AAAAG	10	Pentanucleotide Repeat	52597	52606	TTTTCTTTTC	pentanucleotide	1
AAAAG	11	Pentanucleotide Repeat	49235	49245	TTTTCTTTTCT	pentanucleotide	1
AAAAC	10	Pentanucleotide Repeat	5161	5170	TTTTGTTTTG	pentanucleotide	1
AAAAGC	13	Hexanucleotide Repeat	129998	130010	AAAAGCAAAAGCA	hexanucleotide	1
AAATTG	12	Hexanucleotide Repeat	107005	107016	AAATTGAAATTG	hexanucleotide	1
AAGAAT	12	Hexanucleotide Repeat	44964	44975	AAGAATAAGAAT	hexanucleotide	1
AATATT	12	Hexanucleotide Repeat	109787	109798	AATATTAATATT	hexanucleotide	1
AAATCG	12	Hexanucleotide Repeat	131118	131129	AATCGAAATCGA	hexanucleotide	1
AAAATG	12	Hexanucleotide Repeat	17979	17990	AATGAAAATGAA	hexanucleotide	1
AAACAC	14	Hexanucleotide Repeat	98396	98409	ACAAACACAAACAC	hexanucleotide	1
AAGCAC	12	Hexanucleotide Repeat	106659	106670	ACAAGCACAAGC	hexanucleotide	1
AAAAAG	13	Hexanucleotide Repeat	121216	121228	AGAAAAAGAAAAA	hexanucleotide	1
AAAGAG	12	Hexanucleotide Repeat	12341	12352	AGAAAGAGAAAG	hexanucleotide	1
AGAGAT	12	Hexanucleotide Repeat	97575	97586	AGAGATAGAGAT	hexanucleotide	1
AGCAGG	13	Hexanucleotide Repeat	65970	65982	AGCAGGAGCAGGA	hexanucleotide	1
AAAAAT	13	Hexanucleotide Repeat	117680	117692	ATAAAAATAAAAA	hexanucleotide	1
AGATAT	15	Hexanucleotide Repeat	83110	83124	ATAGATATAGATATA	hexanucleotide	1
AGGGAT	13	Hexanucleotide Repeat	82141	82153	ATAGGGATAGGGA	hexanucleotide	1
AAATAT	12	Hexanucleotide Repeat	59536	59547	ATATAAATATAA	hexanucleotide	1
ACATAT	17	Hexanucleotide Repeat	62666	62682	ATATACATATACATATA	hexanucleotide	1
AATATC	13	Hexanucleotide Repeat	52535	52547	ATATTGATATTGA	hexanucleotide	1
AGGATG	12	Hexanucleotide Repeat	30340	30351	ATCCTCATCCTC	hexanucleotide	1
AAAATG	13	Hexanucleotide Repeat	55545	55557	ATGAAAATGAAAA	hexanucleotide	1
AATGGG	12	Hexanucleotide Repeat	22090	22101	ATGGGAATGGGA	hexanucleotide	1
ACATAT	13	Hexanucleotide Repeat	88088	88100	ATGTATATGTATA	hexanucleotide	1
ACATAT	13	Hexanucleotide Repeat	62686	62698	ATGTATATGTATA	hexanucleotide	1
ACATAT	13	Hexanucleotide Repeat	32776	32788	ATGTATATGTATA	hexanucleotide	1
AATTCC	13	Hexanucleotide Repeat	102059	102071	ATTCCAATTCCAA	hexanucleotide	1
AAATTG	12	Hexanucleotide Repeat	13983	13994	ATTGAAATTGAA	hexanucleotide	1
AATTCC	12	Hexanucleotide Repeat	126366	126377	ATTGGAATTGGA	hexanucleotide	1
AAATCG	14	Hexanucleotide Repeat	127728	127741	ATTTCGATTTCGAT	hexanucleotide	1
AAATAC	12	Hexanucleotide Repeat	33199	33210	ATTTGTATTTGT	hexanucleotide	1
AAAATG	12	Hexanucleotide Repeat	107984	107995	ATTTTCATTTTC	hexanucleotide	1
AAAAAC	12	Hexanucleotide Repeat	68329	68340	CAAAAACAAAAA	hexanucleotide	1
AATATC	12	Hexanucleotide Repeat	52518	52529	CAATATCAATAT	hexanucleotide	1
AATCAG	12	Hexanucleotide Repeat	34460	34471	CAGAATCAGAAT	hexanucleotide	1
ACAGGT	13	Hexanucleotide Repeat	111199	111211	CAGGTACAGGTAC	hexanucleotide	1
ACCGAG	12	Hexanucleotide Repeat	92131	92142	CCGAGACCGAGA	hexanucleotide	1
AAGCGG	12	Hexanucleotide Repeat	111566	111577	CGCTTCCGCTTC	hexanucleotide	1
AATAGG	12	Hexanucleotide Repeat	74456	74467	CTATTCCTATTC	hexanucleotide	1
AGAGCG	12	Hexanucleotide Repeat	112182	112193	CTCGCTCTCGCT	hexanucleotide	1
AAGATT	12	Hexanucleotide Repeat	92115	92126	CTTAATCTTAAT	hexanucleotide	1
AACTAG	12	Hexanucleotide Repeat	2653	2664	GAACTAGAACTA	hexanucleotide	1
AAGATG	14	Hexanucleotide Repeat	126831	126844	GAAGATGAAGATGA	hexanucleotide	1
AGCTGC	12	Hexanucleotide Repeat	83647	83658	GCTGCAGCTGCA	hexanucleotide	1
AAGCTC	13	Hexanucleotide Repeat	84064	84076	GCTTGAGCTTGAG	hexanucleotide	1
AATGTC	12	Hexanucleotide Repeat	16119	16130	GTCAATGTCAAT	hexanucleotide	1
ACCTCG	12	Hexanucleotide Repeat	98359	98370	GTCGAGGTCGAG	hexanucleotide	1
AGAGAT	14	Hexanucleotide Repeat	4200	4213	TAGAGATAGAGATA	hexanucleotide	1
AAGAAT	13	Hexanucleotide Repeat	62324	62336	TATTCTTATTCTT	hexanucleotide	1
AAATTC	12	Hexanucleotide Repeat	53669	53680	TCAAATTCAAAT	hexanucleotide	1
ACACTG	14	Hexanucleotide Repeat	116377	116390	TCAGTGTCAGTGTC	hexanucleotide	1
AACTGG	12	Hexanucleotide Repeat	26027	26038	TCCAGTTCCAGT	hexanucleotide	1
AGGGGG	14	Hexanucleotide Repeat	58328	58341	TCCCCCTCCCCCTC	hexanucleotide	1
AATAGG	13	Hexanucleotide Repeat	13484	13496	TCCTATTCCTATT	hexanucleotide	1
AAAAGG	14	Hexanucleotide Repeat	62269	62282	TCCTTTTCCTTTTC	hexanucleotide	1
AAATAG	12	Hexanucleotide Repeat	15395	15406	TCTATTTCTATT	hexanucleotide	1
AAAGAT	13	Hexanucleotide Repeat	128298	128310	TCTTTATCTTTAT	hexanucleotide	1
AAAGAC	12	Hexanucleotide Repeat	45725	45736	TCTTTGTCTTTG	hexanucleotide	1
AAAAAG	15	Hexanucleotide Repeat	74760	74774	TCTTTTTCTTTTTCT	hexanucleotide	1
AAATTG	13	Hexanucleotide Repeat	57603	57615	TGAAATTGAAATT	hexanucleotide	1
AATGAG	12	Hexanucleotide Repeat	94783	94794	TGAGAATGAGAA	hexanucleotide	1
AATGAG	15	Hexanucleotide Repeat	73538	73552	TGAGAATGAGAATGA	hexanucleotide	1
AGGATG	12	Hexanucleotide Repeat	36617	36628	TGAGGATGAGGA	hexanucleotide	1
ACTCAT	12	Hexanucleotide Repeat	57789	57800	TGAGTATGAGTA	hexanucleotide	1
AACAGT	12	Hexanucleotide Repeat	39935	39946	TGTTACTGTTAC	hexanucleotide	1
AAATTT	12	Hexanucleotide Repeat	117301	117312	TTAAATTTAAAT	hexanucleotide	1
AAATGT	12	Hexanucleotide Repeat	115303	115314	TTACATTTACAT	hexanucleotide	1
AATTAG	12	Hexanucleotide Repeat	62338	62349	TTAGAATTAGAA	hexanucleotide	1
AAGATG	12	Hexanucleotide Repeat	117286	117297	TTCATCTTCATC	hexanucleotide	1
AACCAG	12	Hexanucleotide Repeat	132956	132967	TTCTGGTTCTGG	hexanucleotide	1
AAGAAT	15	Hexanucleotide Repeat	112971	112985	TTCTTATTCTTATTC	hexanucleotide	1
AAAAAG	12	Hexanucleotide Repeat	30737	30748	TTCTTTTTCTTT	hexanucleotide	1
AAATTC	12	Hexanucleotide Repeat	128528	128539	TTGAATTTGAAT	hexanucleotide	1
AAGAGC	12	Hexanucleotide Repeat	56194	56205	TTGCTCTTGCTC	hexanucleotide	1
AAAATC	13	Hexanucleotide Repeat	39459	39471	TTTTGATTTTGAT	hexanucleotide	1
AAAAAG	14	Hexanucleotide Repeat	102287	102300	TTTTTCTTTTTCTT	hexanucleotide	1
AAAATAG	14	7-nucleotide Repeat	24972	24985	AATAGAAAATAGAA	7-nucleotide	1
AACCACT	14	7-nucleotide Repeat	90555	90568	ACCACTAACCACTA	7-nucleotide	1
AATAGAG	15	7-nucleotide Repeat	73751	73765	AGAGAATAGAGAATA	7-nucleotide	1
ACCGGCC	14	7-nucleotide Repeat	9536	9549	CCGGCCACCGGCCA	7-nucleotide	1
AAGAGAT	16	7-nucleotide Repeat	121758	121773	CTCTTATCTCTTATCT	7-nucleotide	1
AATAATT	14	7-nucleotide Repeat	10163	10176	TAATTAATAATTAA	7-nucleotide	1
ACGTATC	14	7-nucleotide Repeat	4023	4036	TACGTGATACGTGA	7-nucleotide	1
ATATATC	15	7-nucleotide Repeat	118915	118929	TATCATATATCATAT	7-nucleotide	1
AATATCT	16	7-nucleotide Repeat	86057	86072	TATCTAATATCTAATA	7-nucleotide	1
AAACCAT	16	7-nucleotide Repeat	121850	121865	TTATGGTTTATGGTTT	7-nucleotide	1
AAAATGC	14	7-nucleotide Repeat	129865	129878	TTGCATTTTGCATT	7-nucleotide	1
AAAGAAG	15	7-nucleotide Repeat	22207	22221	TTTCTTCTTTCTTCT	7-nucleotide	1
AAAAAAAG	16	8-nucleotide Repeat	89011	89026	AAAAAAAGAAAAAAAG	8-nucleotide	1
AACTTAAT	16	8-nucleotide Repeat	16491	16506	AGTTATTAAGTTATTA	8-nucleotide	1
AAATGGAT	16	8-nucleotide Repeat	31139	31154	ATCCATTTATCCATTT	8-nucleotide	1
AAGCATCT	16	8-nucleotide Repeat	59093	59108	ATCTAAGCATCTAAGC	8-nucleotide	1
AACTATAG	16	8-nucleotide Repeat	131802	131817	CTATAGAACTATAGAA	8-nucleotide	1
AAGATGGC	16	8-nucleotide Repeat	7317	7332	CTTGCCATCTTGCCAT	8-nucleotide	1
AAGATATC	18	8-nucleotide Repeat	119112	119129	GATATCAAGATATCAAGA	8-nucleotide	1
AATATATAG	18	9-nucleotide Repeat	71422	71439	ATATATAGAATATATAGA	9-nucleotide	1
AATATACCT	20	9-nucleotide Repeat	46140	46159	CTAATATACCTAATATACCT	9-nucleotide	1
AAATGAATC	18	9-nucleotide Repeat	62054	62071	TTGATTCATTTGATTCAT	9-nucleotide	1
AAAAATGGG	20	9-nucleotide Repeat	101182	101201	TTTTTCCCATTTTTCCCATT	9-nucleotide	1
AAATCTATCT	20	10-nucleotide Repeat	39749	39768	AATCTATCTAAATCTATCTA	10-nucleotide	1
AAATCTATCT	22	10-nucleotide Repeat	39771	39792	TAGATAGATTTAGATAGATTTA	10-nucleotide	1
AAACTATATAT	22	11-nucleotide Repeat	54427	54448	ATAAACTATATATAAACTATAT	11-nucleotide	1
AATCCATTCTC	23	11-nucleotide Repeat	86463	86485	ATGGATTGAGAATGGATTGAGAA	11-nucleotide	1
AAAAGGAAATTAC	30	13-nucleotide Repeat	55144	55173	TACAAAAGGAAATTACAAAAGGAAATTACA	13-nucleotide	1
AAATCTGAATCTGAT	53	15-nucleotide Repeat	26233	26285	AGATTTATCAGATTCAGATTTATCAGATTCAGATTTATCAGATTCAGATTTAT	15-nucleotide	1
AAAGATAATATTGAG	31	15-nucleotide Repeat	5581	5611	ATATTGAGAAAGATAATATTGAGAAAGATAA	15-nucleotide	1
AAAGAGACCCTTGATG	33	16-nucleotide Repeat	9250	9282	AGGGTCTCTTTCATCAAGGGTCTCTTTCATCAA	16-nucleotide	1
AAATTTGAACAATTAC	33	16-nucleotide Repeat	107465	107497	ATTTGAACAATTACAAATTTGAACAATTACAAA	16-nucleotide	1
AAAAATGATAAGAAATCG	44	18-nucleotide Repeat	35420	35463	CGAAAAATGATAAGAAATCGAAAAATGATAAGAAATCGAAAAAT	18-nucleotide	1
AACCAATCTCAACTAATTCT	99	20-nucleotide Repeat	131360	131458	AACTAATTCTAACCAATCTCAACTAATTCTAACCAATCTCAACTAATTCTAACCAATCTCAACTAATTCTAACCAATCTCAACTAATTCTAACCAATCT	20-nucleotide	1
AAACAGACGAAAGAGGAAGAG	64	21-nucleotide Repeat	30787	30850	TTTCGTCTGTTTCTCTTCCTCTTTCGTCTGTTTCTCTTCCTCTTTCGTCTGTTTCTCTTCCTCT	21-nucleotide	1
AAATCTGGTGATATAAGATTGTCAACG	54	27-nucleotide Repeat	31656	31709	TATCACCAGATTTCGTTGACAATCTTATATCACCAGATTTCGTTGACAATCTTA	27-nucleotide	1
AAAAGATTGTCAACGAAATCTGGTGAT	85	27-nucleotide Repeat	31597	31681	TCTTTTATCACCAGATTTCGTTGACAATCTTTTATCACCAGATTTCGTTGACAATCTTTTATCACCAGATTTCGTTGACAATCTT	27-nucleotide	1
