# Supplementary material for: Plastome Reduction in the Only Parasitic Gymnosperm Parasitaxus Is Due to Losses of Photosynthesis but Not Housekeeping Genes and Apparently Involves the Secondary Gain of a Large Inverted Repeat
Source: Genome Biol Evol. 2019 Aug 27;11(10):2789–96. doi: 10.1093/gbe/evz187 (PMC6786476; doi:10.1093/gbe/evz187)
Supplement: evz187_Supplementary_Data [file evz187_supplementary_data.zip › Table_S3.xlsx]

## Sheet: Repeats
Species	Lifestyle (0-autotroph; 1-heterotroph)	IR (0-absent; 1-present)	repeat density (repeat number/plastome size	plastome size (bp)	No. forward repeats	No. reverse repeats	No. complement repeats	No. inverted repeats	repeat number	Length forward repeats (bp)	Length reverse repeats (bp)	Length complement repeats (bp)	Length inverted repeats (bp)	repeat length (bp)	repeat length/plastome size (bp)	MGR-rearrangements
Afrocarpus_gracilior	0	0	2.27819	134317	220	3	49	34	306	18286	170	98	3238	21792	16.2243	2
Nageia_nagi	0	0	2.39302	133722	194	36	24	66	320	15530	1836	1184	5150	23700	17.7233	2
Retrophyllum_piresii	0	0	2.94844	133291	164	76	59	94	393	11980	4062	2984	5974	25000	18.756	1
Podocarpus_lambertii	0	0	1.13658	133734	121	1	0	30	152	10542	64	0	2520	13126	9.81501	2
Podocarpus_totara	0	0	1.01306	133259	112	0	0	23	135	12444	0	0	1726	14170	10.6334	3
Dacrydium_cupressinum	0	0	0.735913	131809	67	1	0	29	97	7888	58	0	2702	10648	8.07836	1
Dacrycarpus_imbricatus	0	0	0.687537	133811	50	4	1	37	92	4524	200	56	2996	7776	5.81118	1
Pherosphaera_fitzgeraldii	0	0	1.07573	135722	106	8	1	31	146	10998	436	52	2878	14364	10.5834	3
Saxegothaea_conspicua	0	0	0.931932	134130	86	1	0	38	125	10324	58	0	3042	13424	10.0082	1
Lagarostrobos_franklinii	0	0	5.89455	151496	567	6	1	319	893	64448	308	46	44286	109088	72.0072	5
Manoao_colensoi	0	0	0.876044	135838	70	10	4	35	119	6664	540	200	5984	13388	9.85586	0
Lepidothamnus_intermedius	0	0	0.467996	130343	38	2	0	21	61	2914	122	0	1868	4904	3.76238	1
Phyllocladus_aspleniifolius	0	0	1.17245	136466	134	9	1	16	160	11704	464	54	1948	14170	10.3835	0
Prumnopitys_andina	0	0	1.21064	137117	107	24	0	35	166	13394	1228	0	4326	18948	13.8189	0
Parasitaxus_usta	1	1	0.890785	85318	37	8	0	31	76	2780	414	0	20546	23740	27.8253	2
Zamia_furfuracea	0	1	0.418301	164953	26	16	3	24	69	1556	884	178	52836	55454	33.6181	4

## Sheet: LCB-order_MGRinputData
>Afrocarpus_gracilior
1,2,3,4,5,6,7,8,9,10,11,12,13,22,21,20,19,18,17,16,14,23,15 $
>Dacrycarpus_imbricatus
1,2,3,-20,-21,-22,-13,-12,-11,-10,-9,-8,-7,-6,-5,-4,19,18,17,16,14,23,15 $
>Dacrydium_cupressinum
1,2,3,-20,-21,-22,-13,-12,-11,-10,-9,-8,-7,-6,-5,-4,19,18,17,16,14,23,15 $
>Lagarostrobos_franklinii
1,2,3,-20,21,-22,13,12,16,-11,5,6,7,8,9,10,-4,19,18,17,14,23,15 $
>Lepidothamnus_intermedius
1,2,3,4,5,6,7,8,9,10,11,12,-13,22,21,20,19,18,17,16,14,23,15 $
>Manoao_colensoi
1,2,3,-20,-21,-22,13,-12,-11,-10,-9,-8,-7,-6,-5,-4,19,18,17,16,14,23,15 $
>Nageia_nagi
1,2,3,4,5,6,7,8,9,10,11,12,13,22,21,20,19,18,17,16,14,23,15 $
>Parasitaxus_usta
3,4,5,-6,7,8,9,10,11,12,-13,-2,-1,-15,-23,-14,-16,-17,-18,-19,-20,-21,-22 $
>Pherosphaera_fitzgeraldii
1,-18,2,3,4,5,6,7,8,9,10,11,12,13,22,21,20,19,-16,-17,14,23,15 $
>Phyllocladus_aspleniifolius
1,2,3,-20,-21,-22,13,-12,-11,-10,-9,-8,-7,-6,-5,-4,19,18,17,16,14,23,15 $
>Podocarpus_lambertii
1,2,3,4,5,6,7,8,9,10,11,12,13,22,21,20,19,18,17,16,14,23,15 $
>Podocarpus_totara
1,2,3,-20,-21,-22,-9,-8,-7,-6,-13,-12,-11,-10,-5,-4,19,18,17,16,14,23,15 $
>Prumnopitys_andina
1,2,3,-20,-21,-22,13,-12,-11,-10,-9,-8,-7,-6,-5,-4,19,18,17,16,14,23,15 $
>Retrophyllum_piresii
1,2,3,-20,-21,-22,-13,-12,-11,-10,-9,-8,-7,-6,-5,-4,19,18,17,16,14,23,15 $
>Saxegothaea_conspicua
1,2,3,4,5,6,7,8,9,10,11,12,-13,22,21,20,19,18,17,16,14,23,15 $
>Zamia_furfuracea
1,2,3,4,5,6,7,-8,9,10,11,12,-13,-14,-15,-16,-17,-18,-19,-20,-21,-22,23 $
