# Supplementary material for: Plastome Reduction in the Only Parasitic Gymnosperm Parasitaxus Is Due to Losses of Photosynthesis but Not Housekeeping Genes and Apparently Involves the Secondary Gain of a Large Inverted Repeat
Source: Genome Biol Evol. 2019 Aug 27;11(10):2789–96. doi: 10.1093/gbe/evz187 (PMC6786476; doi:10.1093/gbe/evz187)
Supplement: evz187_Supplementary_Data [file evz187_supplementary_data.zip › Table_S4.xlsx]

## Sheet: Sheet1
Species	Family	Size	Accession numbers	Reference	Title
Allotropa_virgata_CA	Ericaceae	35944	MF120262	Braukmann et al., New Phytol. (2017)	On the brink: the highly reduced plastomes of nonphotosynthetic Ericaceae
Allotropa_virgata_WA	Ericaceae	35983	NC_035580	Braukmann et al., New Phytol. (2017)	On the brink: the highly reduced plastomes of nonphotosynthetic Ericaceae
Aneura mirabilis	Aneuraceae	108007	NC_010359	Wickett et al., Mol. Biol. Evol. (2008)	Functional Gene Losses Occur with Minimal Size Reduction in the Plastid Genome of the Parasitic Liverwort Aneura mirabilis
Aphyllon purpureum	Orobanchaceae	106661	MH499250	Schneider et al., P Roy Soc Lond B Bio. (2018)	Punctuated plastome reduction and host–parasite horizontal gene transfer in the holoparasitic plant genus Aphyllon
Aphyllon uniflorum	Orobanchaceae	104640	MH580290	Schneider et al., P Roy Soc Lond B Bio. (2018)	Punctuated plastome reduction and host–parasite horizontal gene transfer in the holoparasitic plant genus Aphyllon
Aphyllon_californicum	Orobanchaceae	120840	NC_025651	Wicke et al., Plant Cell. (2013)	Mechanisms of functional and physical genome reduction in photosynthetic and nonphotosynthetic parasitic plants of the broomrape family
Aphyllon_epigalium	Orobanchaceae	103216	MH050785	Schneider et al., P Roy Soc Lond B Bio. (2018)	Punctuated plastome reduction and host–parasite horizontal gene transfer in the holoparasitic plant genus Aphyllon
Aphyllon_fasciculatum	Orobanchaceae	106796	NC_039679	Schneider et al., P Roy Soc Lond B Bio. (2018)	Punctuated plastome reduction and host–parasite horizontal gene transfer in the holoparasitic plant genus Aphyllon
Aphyllorchis_montana	Orchidaceae	94559	NC_030703	Feng et al., Genome Biol Evol. (2016)	Lineage-specific reductions of plastid genomes in an orchid tribe with partially and fully mycoheterotrophic species
Arachnitis uniflora	Corsiaceae	24678	None	Graham et al., New Phytol. (2017)	Plastomes on the edge: the evolutionary breakdown of mycoheterotroph plastid genomes
Aureolaria virginica	Orobanchaceae	153547	MF780870	Frailey et al., BMC Plant Biol. (2018)	Gene loss and genome rearrangement in the plastids of five Hemiparasites in the family Orobanchaceae
Balanophora laxiflora	Balanophoraceae	15505	KX784265	Su et al. Proc Natl Acad Sci U.S.A. (2018)	Novel genetic code and record-setting AT-richness in the highly reduced plastid genome of the holoparasitic plant Balanophora
Balanophora reflexa	Balanophoraceae	15507	KX784266	Su et al. Proc Natl Acad Sci U.S.A. (2018)	Novel genetic code and record-setting AT-richness in the highly reduced plastid genome of the holoparasitic plant Balanophora
Bartsia_inaequalis	Orobanchaceae	153339	KF922718	Uribe-Convers et al., Appl Plant Sci. (2014)	A long-PCR based method for chloroplast genome enrichment and phylogenomics in angiosperms
Boulardia_latisquama	Orobanchaceae	80361	NC_025641	Wicke et al., Plant Cell. (2013)	Mechanisms of functional and physical genome reduction in photosynthetic and nonphotosynthetic parasitic plants of the broomrape family
Buchnera americana	Orobanchaceae	166596	MF780871	Frailey et al., BMC Plant Biol. (2018)	Gene loss and genome rearrangement in the plastids of five Hemiparasites in the family Orobanchaceae
Castilleja_paramensis	Orobanchaceae	152926	NC_031805	Fan et al., Sci Rep. (2016)	Limited mitogenomic degradation in response to a parasitic lifestyle in Orobanchaceae
Cephalanthera_humilis	Orchidaceae	157011	NC_030706	Feng et al., Genome Biol Evol. (2016)	Lineage-specific reductions of plastid genomes in an orchid tribe with partially and fully mycoheterotrophic species
Cephalanthera_longifolia	Orchidaceae	161877	NC_030704	Feng et al., Genome Biol Evol. (2016)	Lineage-specific reductions of plastid genomes in an orchid tribe with partially and fully mycoheterotrophic species
Champereia manillana	Opiliaceae	147461	NC_034931	Yang et al., Conserv Genet Resour. (2017)	The complete chloroplast genome of a vulnerable species Champereia manillana (Opiliaceae)
Cistanche_deserticola	Orobanchaceae	102657	NC_021111	Li et al., PLoS ONE. (2013)	Complete Chloroplast Genome Sequence of Holoparasite Cistanche deserticola (Orobanchaceae) Reveals Gene Loss and Horizontal Gene Transfer from Its Host Haloxylon ammodendron (Chenopodiaceae)
Cistanche_phelypaea	Orobanchaceae	94380	NC_025642	Wicke et al., Plant Cell. (2013)	Mechanisms of functional and physical genome reduction in photosynthetic and nonphotosynthetic parasitic plants of the broomrape family
Conopholis_americana	Orobanchaceae	45673	NC_023131	Wicke et al., Plant Cell. (2013)	Mechanisms of functional and physical genome reduction in photosynthetic and nonphotosynthetic parasitic plants of the broomrape family
Corallorhiza_bulbosa	Orchidaceae	148643	NC_025659	Barrett et al., Mol Biol Evol. (2014)	Investigating the path of plastid genome degradation in an early-transitional clade of heterotrophic orchids, and implications for heterotrophic angiosperms
Corallorhiza_mac	Orchidaceae	151031	NC_025660	Barrett et al., Mol Biol Evol. (2014)	Investigating the path of plastid genome degradation in an early-transitional clade of heterotrophic orchids, and implications for heterotrophic angiosperms
Corallorhiza_mac_mac	Orchidaceae	146886	KM390014	Barrett et al., Mol Biol Evol. (2014)	Investigating the path of plastid genome degradation in an early-transitional clade of heterotrophic orchids, and implications for heterotrophic angiosperms
Corallorhiza_mac_mex	Orchidaceae	151506	KM390015	Barrett et al., Mol Biol Evol. (2014)	Investigating the path of plastid genome degradation in an early-transitional clade of heterotrophic orchids, and implications for heterotrophic angiosperms
Corallorhiza_mac_occ	Orchidaceae	146595	KM390016	Barrett et al., Mol Biol Evol. (2014)	Investigating the path of plastid genome degradation in an early-transitional clade of heterotrophic orchids, and implications for heterotrophic angiosperms
Corallorhiza_mertensiana	Orchidaceae	147941	NC_025661	Barrett et al., Mol Biol Evol. (2014)	Investigating the path of plastid genome degradation in an early-transitional clade of heterotrophic orchids, and implications for heterotrophic angiosperms
Corallorhiza_odontorhiza	Orchidaceae	147317	NC_025664	Barrett et al., Mol Biol Evol. (2014)	Investigating the path of plastid genome degradation in an early-transitional clade of heterotrophic orchids, and implications for heterotrophic angiosperms
Corallorhiza_striata	Orchidaceae	137505	JX087681	Barrett et al., Am J Bot. (2012)	The plastid genome of the mycoheterotrophic Corallorhiza striata (Orchidaceae) is in the relatively early stages of degradation
Corallorhiza_trifida	Orchidaceae	149384	NC_025662	Barrett et al., Mol Biol Evol. (2014)	Investigating the path of plastid genome degradation in an early-transitional clade of heterotrophic orchids, and implications for heterotrophic angiosperms
Corallorhiza_wisteriana	Orchidaceae	146437	NC_025663	Barrett et al., Mol Biol Evol. (2014)	Investigating the path of plastid genome degradation in an early-transitional clade of heterotrophic orchids, and implications for heterotrophic angiosperms
Corsia cf. boridiensis	Corsiaceae	50347	None	Graham et al., New Phytol. 2017	Plastomes on the edge: the evolutionary breakdown of mycoheterotroph plastid genomes
Cuscuta_exaltata	Convolvulaceae	125373	NC_009963	McNeal et al., BMC Plant Biol. (2007)	Complete plastid genome sequences suggest strong selection for retention of photosynthetic genes in the parasitic plant genus Cuscuta
Cuscuta_gronovii	Convolvulaceae	86744	NC_009765	Funk et al., BMC Plant Biol. (2007)	Complete DNA sequences of the plastid genomes of two parasitic flowering plant species, Cuscuta reflexa and Cuscuta gronovii
Cuscuta_obtusiflora	Convolvulaceae	85280	NC_009949	McNeal et al., BMC Plant Biol. (2007)	Complete plastid genome sequences suggest strong selection for retention of photosynthetic genes in the parasitic plant genus Cuscuta
Cuscuta_pentagona	Convolvulaceae	86380	NC_039759	Park et al., Mitochondrial DNA B Resour. (2018)	The complete chloroplast genome of Cuscuta pentagona Engelm
Cuscuta_reflexa	Convolvulaceae	121521	NC_009766	Funk et al., BMC Plant Biol. (2007)	Complete DNA sequences of the plastid genomes of two parasitic flowering plant species, Cuscuta reflexa and Cuscuta gronovii
Cymbidium_macrorhizon	Orchidaceae	149832	NC_029713	Kim et al., Mitochondrial DNA B Resour. (2017)	The complete plastome sequence of the endangered orchid Cymbidium macrorhizon (Orchidaceae)
Cynomorium_coccineum	Cynomoriaceae	45519	KX270752	Bellot et al., Genome Biol Evol. (2016)	Assembled plastid and mitochondrial genomes, as well as nuclear genes, place the parasite family Cynomoriaceae in the Saxifragales
Cyrtosia septentrionalis	Orchidaceae	96859	MH615835	Kim et al., Genome Biol Evol. (2019)	Extensive Losses of Photosynthesis Genes in the Plastome of a Mycoheterotrophic Orchid, Cyrtosia septentrionalis (Vanilloideae: Orchidaceae)
Cytinus_hypocistis	Cytinaceae	19400	NC_031150	Roquet et al. Ann Bot. (2016)	Understanding the evolution of holoparasitic plants: the complete plastid genome of the holoparasite Cytinus hypocistis (Cytinaceae)
Dendrotrophe varians	Santalaceae	140666	NC_039391	Shin et al., PLoS ONE. (2018)	Understanding plastome evolution in Hemiparasitic Santalales: Complete chloroplast genomes of three species, Dendrotrophe varians, Helixanthera parasitica, and Macrosolen cochinchinensis
Epifagus_virginia	Orobanchaceae	70028	NC_001568	Wolfe et al., Proc Natl Acad Sci U.S.A. (1992)	Function and evolution of a minimal plastid genome from a nonphotosynthetic parasitic plant
Epipactis_mairei	Orchidaceae	159019	NC_030705	Feng et al., Genome Biol Evol. (2016)	Lineage-specific reductions of plastid genomes in an orchid tribe with partially and fully mycoheterotrophic species
Epipactis_veratrifolia	Orchidaceae	159719	NC_030708	Wicke et al., Plant Cell. (2013)	Mechanisms of functional and physical genome reduction in photosynthetic and nonphotosynthetic parasitic plants of the broomrape family
Epipogium_aphyllum	Orchidaceae	30650	NC_026449	Schelkunov et al., Genome Biol Evol. (2015)	Exploring the Limits for Reduction of Plastid Genomes: A Case Study of the Mycoheterotrophic Orchids Epipogium aphyllum and Epipogium roseum
Epipogium_roseum	Orchidaceae	19047	NC_026448	Schelkunov et al., Genome Biol Evol. (2015)	Exploring the Limits for Reduction of Plastid Genomes: A Case Study of the Mycoheterotrophic Orchids Epipogium aphyllum and Epipogium roseum
Helixanthera parasitica	Loranthaceae	124881	NC_039375	Shin et al., PLoS ONE. (2018)	Understanding plastome evolution in Hemiparasitic Santalales: Complete chloroplast genomes of three species, Dendrotrophe varians, Helixanthera parasitica, and Macrosolen cochinchinensis
Hemitomes_congestum	Ericaceae	35569	NC_035581	Braukmann et al., New Phytol. (2017)	On the brink: the highly reduced plastomes of nonphotosynthetic Ericaceae
Hexalectris warnockii	Orchidaceae	119057	MH444822	Barrett et al., Genome Biol Evol. (2018)	Plastid Genome Degradation in the Endangered, Mycoheterotrophic, North American Orchid Hexalectris warnockii
Hydnora_visseri	Hydnoraceae	27233	NC_029358	Naumann et al., Genome Biol Evol. (2016)	Detecting and Characterizing the Highly Divergent Plastid Genome of the Nonphotosynthetic Parasitic Plant Hydnora visseri (Hydnoraceae)
Lathraea_squamaria	Orobanchaceae	150504	NC_027838	Samigullin et al., PLoS ONE. (2016)	Complete plastid genome of the recent holoparasite Lathraea squamaria reveals earliest stages of plastome reduction in Orobanchaceae
Lennoa madreporoides	Boraginaceae	83675	NC_039720	Schneider et al., Genome Biol Evol. (2018)	Convergent plastome evolution and gene loss in holoparasitic Lennoaceae (Boraginales)
Limodorum_abortivum	Orchidaceae	154847	MH590355	Lallemand et al.,	Direct submission
Macrosolen cochinchinensis	Loranthaceae	122986	NC_039376	Shin et al., PLoS ONE. (2018)	Understanding plastome evolution in Hemiparasitic Santalales: Complete chloroplast genomes of three species, Dendrotrophe varians, Helixanthera parasitica, and Macrosolen cochinchinensis
Monotropa_hypopitys_1VOLR	Ericaceae	35336	NC_029704	Gruzdev et al.,	Direct submission
Monotropa_hypopitys_2KALR	Ericaceae	34800	KU640958	Gruzdev et al., Mitochondrial DNA Part B Resour. (2016)	The complete chloroplast genome of parasitic flowering plant Monotropa hypopitys: extensive gene losses and size reduction
Monotropa_hypopitys_Logacheva	Ericaceae	35062	KU878156	Logacheva et al., Sci Rep. (2016)	Comparative analysis of plastid genomes of non-photosynthetic Ericaceae and their photosynthetic relatives
Monotropa_hypopitys_var._americana_OH	Ericaceae	33557	MF120264	Braukmann et al., New Phytol. (2017)	On the brink: the highly reduced plastomes of nonphotosynthetic Ericaceae
Monotropa_uniflora_FL	Ericaceae	43351	NC_035582	Braukmann et al., New Phytol. (2017)	On the brink: the highly reduced plastomes of nonphotosynthetic Ericaceae
Monotropa_uniflora_Logacheva	Ericaceae	45111	KX228067	Logacheva et al., Sci Rep (2016)	Comparative analysis of plastid genomes of non-photosynthetic Ericaceae and their photosynthetic relatives
Monotropa_uniflora_MI*	Ericaceae	45520	MF120266	Braukmann et al., New Phytol. (2017)	On the brink: the highly reduced plastomes of nonphotosynthetic Ericaceae
Monotropastrum_sciaphilum	Ericaceae	74246	MG026838	Zhao et al.,	Direct submission
Monotropsis_odorata	Ericaceae	32752	NC_035583	Braukmann et al., New Phytol. (2017)	On the brink: the highly reduced plastomes of nonphotosynthetic Ericaceae
Neottia_acuminata	Orchidaceae	83190	NC_030709	Feng et al., Genome Biol Evol. (2016)	Lineage-specific reductions of plastid genomes in an orchid tribe with partially and fully mycoheterotrophic species
Neottia_camtschatea	Orchidaceae	106385	NC_030707	Feng et al., Genome Biol Evol. (2016)	Lineage-specific reductions of plastid genomes in an orchid tribe with partially and fully mycoheterotrophic species
Neottia_fugongensis	Orchidaceae	156536	NC_030711	Feng et al., Genome Biol Evol. (2016)	Lineage-specific reductions of plastid genomes in an orchid tribe with partially and fully mycoheterotrophic species
Neottia_listeroides	Orchidaceae	110246	NC_030713	Feng et al., Genome Biol Evol. (2016)	Lineage-specific reductions of plastid genomes in an orchid tribe with partially and fully mycoheterotrophic species
Neottia_nidus-avis	Orchidaceae	92060	NC_016471	Logacheva et al., Genome Biol Evol. (2011)	Sequencing and analysis of plastid genome in mycoheterotrophic orchid Neottia nidus-avis
Neottia_ovata	Orchidaceae	156978	NC_030712	Feng et al., Genome Biol Evol. (2016)	Lineage-specific reductions of plastid genomes in an orchid tribe with partially and fully mycoheterotrophic species
Neottia_pinetorum	Orchidaceae	155959	NC_030710	Feng et al., Genome Biol Evol. (2016)	Lineage-specific reductions of plastid genomes in an orchid tribe with partially and fully mycoheterotrophic species
Orobanche_austrohispanica	Orobanchaceae	81994	NC_031441	Cusimano et al., New Phytol. (2016)	Massive intracellular gene transfer during plastid genome reduction in nongreen Orobanchaceae
Orobanche_cumana	Orobanchaceae	89849	KT387722	Cusimano et al., New Phytol. (2016)	Massive intracellular gene transfer during plastid genome reduction in nongreen Orobanchaceae
Orobanche_densiflora	Orobanchaceae	83024	NC_031442	Cusimano et al., New Phytol. (2016)	Massive intracellular gene transfer during plastid genome reduction in nongreen Orobanchaceae
Orobanche_pancinii	Orobanchaceae	88525	NC_031443	Cusimano et al., New Phytol. (2016)	Massive intracellular gene transfer during plastid genome reduction in nongreen Orobanchaceae
Orobanche_rapum-genistae	Orobanchaceae	91517	NC_031444	Cusimano et al., New Phytol. (2016)	Massive intracellular gene transfer during plastid genome reduction in nongreen Orobanchaceae
Orobanchea_crenata	Orobanchaceae	87529	NC_024845	Wicke et al., Plant Cell. (2013)	Mechanisms of functional and physical genome reduction in photosynthetic and nonphotosynthetic parasitic plants of the broomrape family
Orobanchea_gracilis	Orobanchaceae	65535	NC_023464	Wicke et al., Plant Cell. (2013)	Mechanisms of functional and physical genome reduction in photosynthetic and nonphotosynthetic parasitic plants of the broomrape family
Osyris_alba	Orchidaceae	146253	NC_027960	Petersen et al., Genome Biol Evol. (2015)	Plastome evolution in hemiparasitic mistletoes
Parasitaxus_usta	Podocarpaceae	85318	MN016935	Qu et al., 2019	This study
Pedicularis_cheilanthifolia	Orobanchaceae	155159	NC_036010	Zhang et al., Conserv Genet Resour. (2017)	Complete chloroplast genome sequence of Pedicularis cheilanthifolia, an alpine plant in China
Pedicularis_hallaisanensis	Orobanchaceae	143469	NC_037433	Cho et al., Mitochondrial DNA B Resour. (2018)	The complete chloroplast genome of hemi-parasitic Pedicularis hallaisanensis (Orobanchaceae)
Pedicularis_ishidoyana	Orobanchaceae	152571	NC_029700	Cho et al., Ann Bot Fenn. (2018)	Complete plastome sequencing reveals an extremely diminished SSC region in hemiparasitic Pedicularis ishidoyana (Orobanchaceae)
Petrosavia_stellaris	Petrosaviaceae	103835	NC_023356	Logacheva et al., Genome Biol Evol. (2014)	The Plastid Genome of Mycoheterotrophic Monocot Petrosavia stellaris Exhibits Both Gene Losses and Multiple Rearrangements
Phelipanche_aegyptiaeca	Orobanchaceae	60947	KU212370	Wicke et al., Proc Natl Acad Sci U.S.A. (2016)	Mechanistic model of evolutionary rate variation en route to a nonphotosynthetic lifestyle in plants
Phelipanche_lavandulacea	Orobanchaceae	60878	KU212371	Wicke et al., Proc Natl Acad Sci U.S.A. (2016)	Mechanistic model of evolutionary rate variation en route to a nonphotosynthetic lifestyle in plants
Phelipanche_purpurea	Orobanchaceae	62981	NC_023132	Wicke et al., Plant Cell. (2013)	Mechanisms of functional and physical genome reduction in photosynthetic and nonphotosynthetic parasitic plants of the broomrape family
Phelipanche_ramosa	Orobanchaceae	61709	NC_023465	Wicke et al., Plant Cell. (2013)	Mechanisms of functional and physical genome reduction in photosynthetic and nonphotosynthetic parasitic plants of the broomrape family
Pholisma arenarium	Orchidaceae	81198	NC_039719	Schneider et al., Genome Biol Evol. (2018)	Convergent plastome evolution and gene loss in holoparasitic Lennoaceae (Boraginales)
Pilostyles_aethiopica	Apodanthaceae	11348	NC_029235	Bellot et al., Genome Biol Evol. (2015)	The Plastomes of Two Species in the Endoparasite Genus Pilostyles (Apodanthaceae) Each Retain Just Five or Six Possibly Functional Genes
Pilostyles_hamiltonii	Apodanthaceae	15167	NC_029236	Bellot et al., Genome Biol Evol. (2015)	The Plastomes of Two Species in the Endoparasite Genus Pilostyles (Apodanthaceae) Each Retain Just Five or Six Possibly Functional Genes
Pityopus_californicus_CA	Ericaceae	35926	NC_035584	Braukmann et al., New Phytol. (2017)	On the brink: the highly reduced plastomes of nonphotosynthetic Ericaceae
Pityopus_californicus_OR	Ericaceae	38188	MF120269	Braukmann et al., New Phytol. (2017)	On the brink: the highly reduced plastomes of nonphotosynthetic Ericaceae
Pterospora_andromedea*	Ericaceae	40320	MF120270	Braukmann et al., New Phytol. (2017)	On the brink: the highly reduced plastomes of nonphotosynthetic Ericaceae
Pyrola rotundifolia	Ericaceae	168995	KU833271	Logacheva et al., Sci Rep. (2016)	Comparative analysis of plastid genomes of non-photosynthetic Ericaceae and their photosynthetic relatives
Rafflesia_lagascae	Rafflesiaceae	0	none	Molina et al., Mol Biol Evol. (2014)	Possible Loss of the Chloroplast Genome in the Parasitic Flowering Plant Rafflesia lagascae (Rafflesiaceae)
Rhizanthella_gardneri	Orchidaceae	59190	NC_014874	Delannoy et al., Mol Biol Evol. (2011)	Rampant Gene Loss in the Underground Orchid Rhizanthella gardneri Highlights Evolutionary Constraints on Plastid Genomes
Rhopalocnemis_phalloides	Balanophoraceae	18622	MK036331	Schelkunov bioRxivorg (2018)	Rhopalocnemis phalloides has one of the most reduced and mutated plastid genomes known
Schoepfia_jasminodora	Schoepfiaceae	118743	NC_034228	Su et al., Mitochondrial DNA B Resour. (2016)	The complete chloroplast genome of hemiparasitic flowering plant Schoepfia jasminodora
Schwalbea_americana	Orobanchaceae	160911	NC_023115	Wicke et al., Plant Cell. (2013)	Mechanisms of functional and physical genome reduction in photosynthetic and nonphotosynthetic parasitic plants of the broomrape family
Sciaphila thaidanica	Triuridaceae	12780	MG757197	Petersen et al., Genome Biol Evol. (2018)	Genome Reports: Contracted Genes and Dwarfed Plastome in Mycoheterotrophic Sciaphila thaidanica (Triuridaceae, Pandanales)
Sciaphila_densiflora	Triuridaceae	21845	NC_027659	Lam et al. Genome Biol Evol. (2015)	The Highly Reduced Plastome of Mycoheterotrophic Sciaphila (Triuridaceae) Is Colinear with Its Green Relatives and Is under Strong Purifying Selection
Scurrula_parasitica	Loranthaceae	121750	NC_040862	Jiang et al., Mitochondrial DNA B Resour. (2019)	Characterization of the complete chloroplast genome of Scurrula parasitica
Striga aspera	Orobanchaceae	185932	MF780872	Frailey et al., BMC Plant Biol. (2018)	Gene loss and genome rearrangement in the plastids of five Hemiparasites in the family Orobanchaceae
Striga forbessii	Orobanchaceae	190233	MF780873	Frailey et al., BMC Plant Biol. (2018)	Gene loss and genome rearrangement in the plastids of five Hemiparasites in the family Orobanchaceae
Striga_hermonthica	Orobanchaceae	123930	KU212372	Wicke et al., Proc Natl Acad Sci U.S.A. (2016)	Mechanistic model of evolutionary rate variation en route to a nonphotosynthetic lifestyle in plants
Taxillus chinensis	Loranthaceae	121363	NC_036306	Li et al., Sci Rep. (2017)	Gene losses and partial deletion of small single-copy regions of the chloroplast genomes of two hemiparasitic Taxillus species
Taxillus sutchuenensis	Loranthaceae	122562	NC_036307	Li et al., Sci Rep. (2017)	Gene losses and partial deletion of small single-copy regions of the chloroplast genomes of two hemiparasitic Taxillus species
Thismia_tentaculata	Thismiaceae	16031	KX171421	Lim et al., Am J Bot. (2016)	Drastic reduction of plastome size in the mycoheterotrophic Thismia tentaculata relative to that of its autotrophic relative Tacca chantrieri
Tolypanthus_maclurei	Loranthaceae	123581	NC_042257	Yu et al., Mitochondrial DNA B Resour. (2019)	The complete chloroplast genome of a hemiparasitic plant Tolypanthus maclurei (Loranthaceae)
Triphysaria_versicolor	Orobanchaceae	152448	KU212369	Wicke et al., Proc Natl Acad Sci U.S.A. (2016)	Mechanistic model of evolutionary rate variation en route to a nonphotosynthetic lifestyle in plants
Viscum_album	Viscaceae	128921	NC_028012	Petersen et al., Genome Biol Evol. (2015)	Plastome evolution in hemiparasitic mistletoes
Viscum_coloratum	Viscaceae	128744	NC_035414	Ge et al.,	Direct submission
Viscum_crassulae	Viscaceae	126064	NC_027959	Petersen et al., Genome Biol Evol. (2015)	Plastome evolution in hemiparasitic mistletoes
Viscum_minimum	Viscaceae	131016	NC_027829	Petersen et al., Genome Biol Evol. (2015)	Plastome evolution in hemiparasitic mistletoes
